# Supplementary material for: The binding of LARP6 and DNAAF6 in biomolecular condensates influences ciliogenesis of multiciliated cells
Source: J Biol Chem. 2024 May 16;300(6):107373. doi: 10.1016/j.jbc.2024.107373 (PMC11208920; doi:10.1016/j.jbc.2024.107373)
Supplement: Data S1 [file mmc1.xlsx]

## Sheet: G1-xlLARP6-2HA-anti-HA_S9_L001_
Chromosome	Region	Name	Center of peak	Length	Peak shape score	P-value	5' gene	5' distance	3' gene	3' distance
NC_030724	2845845..2846496	Peak	2845969	652	2.54991	0.00538754	LOC108697129	0	LOC108697130	49012
NC_030724	38385658..38385964	Peak	38385758	307	2.00101	0.0226956	LOC108698801	2406	cdkn2aip.L	10082
NC_030724	42337075..42337365	Peak	42337289	291	3.02797	0.00123102	MGC52578	0	galnt7.L	8356
NC_030724	42338578..42339175	Peak	42338671	598	2.82154	0.00238972	MGC52578	0	galnt7.L	6546
NC_030724	68034459..68034606	Peak	68034524	148	19.7784	2.28388e-87	ppp3ca.L	151331	h2afz.L	44169
NC_030724	68036111..68036450	Peak	68036234	340	4.07433	2.30736e-05	ppp3ca.L	152983	h2afz.L	42325
NC_030724	68037611..68037982	Peak	68037754	372	4.97759	3.21911e-07	ppp3ca.L	154483	h2afz.L	40793
NC_030724	79852685..79853265	Peak	79852761	581	2.00133	0.0226782	hnrnpdl.L	0	hnrnpd.L	14775
NC_030724	79853911..79854130	Peak	79854015	220	3.26494	0.000547435	hnrnpdl.L	0	hnrnpd.L	13910
NC_030724	80930296..80930918	Peak	80930376	623	4.10141	2.05317e-05	LOC108711517	0	LOC108711527	203810
NC_030724	80942138..80942383	Peak	80942256	246	9.28889	7.79556e-21	LOC108711517	11619	LOC108711527	192345
NC_030724	96746306..96746540	Peak	96746437	235	3.69702	0.000109075	LOC108719894	55093	cirbp.L	0
NC_030724	96746927..96747387	Peak	96747045	461	2.86658	0.00207465	LOC108719894	55714	cirbp.L	0
NC_030724	141907715..141908357	Peak	141907823	643	1.93887	0.0262583	mettl17.L	0	tmem55b.L	29265
NC_030724	142371791..142372086	Peak	142371853	296	3.80579	7.06772e-05	LOC108715186	0	LOC108715203	43843
NC_030724	146345895..146346208	Peak	146346036	314	24.6625	1.35219e-134	LOC108715661	3836	LOC494858	10157
NC_030724	168205781..168206100	Peak	168205898	320	4.18353	1.43508e-05	LOC108717221	377904	LOC108717241	0
NC_030724	184383062..184383491	Peak	184383397	430	1.72547	0.0422214	rps23.L	0	LOC108717564	15779
NC_030724	201282633..201283049	Peak	201282717	417	2.10836	0.0174998	LOC108718407	46392	LOC108718408	46496
NC_030724	218752666..218753237	Peak	218753177	572	2.10332	0.0177191	LOC108719175	21010	LOC108719186	0
NC_030725	10159274..10159458	Peak	10159328	185	1.71208	0.0434412	fgfrl1.S	0	LOC108705828	189416
NC_030725	18339364..18339664	Peak	18339461	301	40.484	0	LOC108706544	145805	LOC108706545	66110
NC_030725	35095261..35095853	Peak	35095399	593	6.31628	1.33968e-10	LOC108706623	10880	LOC108704291	1090079
NC_030725	37654288..37654437	Peak	37654346	150	2.71863	0.00327761	hmgb2.S	0	LOC108706629	10416
NC_030725	41583591..41583911	Peak	41583814	321	13.2535	2.15386e-40	LOC108706642	468120	LOC108706643	0
NC_030725	85203935..85204327	Peak	85204232	393	2.1735	0.0148714	LOC108706841	162359	cirbp.S	0
NC_030725	85205638..85205968	Peak	85205756	331	2.12715	0.016704	LOC108706841	164062	cirbp.S	0
NC_030725	109945034..109945642	Peak	109945578	609	2.68816	0.00359239	LOC108704875	38013	LOC108704882	0
NC_030725	109946209..109946848	Peak	109946297	640	4.69285	1.34715e-06	LOC108704882	2	LOC108704887	6516
NC_030725	140334036..140334326	Peak	140334137	291	52.5071	0	march3.S	0	LOC397911	79509
NC_030725	146724028..146724355	Peak	146724258	328	37.3151	4.67695e-305	LOC108707219	485727	LOC108707220	103081
NC_030725	160279240..160279581	Peak	160279503	342	6.88856	2.81801e-12	LOC108707287	0	LOC100335115	35
NC_030725	173225391..173225776	Peak	173225482	386	60.3645	0	LOC108707339	7376	LOC108707340	2535
NC_030726	716194..716427	Peak	716322	234	1.69747	0.0448041	LOC108707781	75743	atp1a1.L	0
NC_030726	717435..717743	Peak	717538	309	2.76904	0.00281107	LOC108707781	76984	atp1a1.L	0
NC_030726	10891830..10892488	Peak	10891944	659	2.01061	0.0221833	hmgn1.L	0	LOC108707857	24078
NC_030726	10894333..10894521	Peak	10894455	189	3.33829	0.000421472	hmgn1.L	0	LOC108707857	22045
NC_030726	10897167..10897324	Peak	10897232	158	1.64541	0.0499422	hmgn1.L	0	LOC108707857	19242
NC_030726	15863948..15864557	Peak	15864009	610	2.41148	0.00794388	LOC108707425	65794	LOC108707886	11161
NC_030726	45260938..45261389	Peak	45261034	452	1.65233	0.0492339	LOC108708029	10864	LOC108708028	0
NC_030726	58195427..58195759	Peak	58195494	333	4.54603	2.73333e-06	ahdc1.L	17764	wasf2.L	22360
NC_030726	63778156..63778317	Peak	63778232	162	2.52741	0.00574531	nucks1.L	0	LOC108708131	36513
NC_030726	83697006..83697208	Peak	83697137	203	1.67359	0.047106	LOC108707504	82660	LOC108708241	253029
NC_030726	88721462..88721845	Peak	88721785	384	2.05077	0.0201445	LOC108708279	12193	eef1a1o.L	0
NC_030726	88725125..88725511	Peak	88725208	387	4.37642	6.03233e-06	LOC108708279	15856	eef1a1o.L	0
NC_030726	104380220..104380403	Peak	104380290	184	2.143	0.0160567	LOC108708381	192144	tmsb4x.S	0
NC_030726	129100086..129100408	Peak	129100202	323	3.1802	0.000735874	LOC108708508	0	LOC108707735	483359
NC_030726	134453475..134453645	Peak	134453554	171	2.04396	0.0204789	LOC108708522	81623	LOC108708523	0
NC_030726	137340728..137340951	Peak	137340870	224	4.39123	5.63559e-06	LOC108708551	13639	LOC108708553	0
NC_030726	147796033..147796274	Peak	147796166	242	1.83517	0.0332403	LOC108708633	15290	hnrnpa1	0
NC_030726	150027753..150028022	Peak	150027850	270	6.39023	8.28169e-11	LOC108708655	60746	krt18.L	0
NC_030726	150028800..150029153	Peak	150028891	354	2.83952	0.00225908	LOC108708655	61793	krt18.L	0
NC_030726	150097491..150097856	Peak	150097576	366	2.58556	0.00486102	LOC108708656	0	LOC108708657	32824
NC_030726	150101343..150101663	Peak	150101399	321	2.69423	0.00352761	LOC108708656	0	LOC108708657	29017
NC_030726	150103712..150103895	Peak	150103796	184	3.47571	0.000254749	LOC108708656	0	LOC108708657	26785
NC_030726	150104939..150105512	Peak	150105443	574	3.53123	0.000206818	LOC108708656	0	LOC108708657	25168
NC_030726	150464109..150464564	Peak	150464487	456	1.76603	0.0386955	LOC108707560	43912	krt5.7.L	0
NC_030726	150466285..150466601	Peak	150466351	317	5.11263	1.58852e-07	LOC108707560	46088	krt5.7.L	0
NC_030726	150469699..150469995	Peak	150469760	297	3.65751	0.000127336	LOC108707560	49502	krt5.7.L	0
NC_030726	165449543..165449932	Peak	165449645	390	23.2754	3.93904e-120	LOC108708740	129854	LOC108707575	6037
NC_030726	173986074..173986380	Peak	173986188	307	3.86227	5.6168e-05	LOC108708788	6199	LOC108708789	1358
NC_030726	174530438..174530840	Peak	174530551	403	4.83951	6.50783e-07	LOC108707611	102222	LOC108707612	0
NC_030727	8274863..8275281	Peak	8274954	419	60.9842	0	tbc1d23.S	50160	LOC108709197	0
NC_030727	22223289..22223564	Peak	22223366	276	2.24194	0.0124828	LOC108709245	30815	hmgn1.S	0
NC_030727	22226161..22226570	Peak	22226259	410	4.6497	1.66208e-06	LOC108709245	33687	hmgn1.S	0
NC_030727	29006828..29007150	Peak	29007045	323	2.40342	0.00812136	atp1a1.S	0	LOC108709305	43097
NC_030727	29008151..29008371	Peak	29008255	221	2.35375	0.00929265	atp1a1.S	0	LOC108709305	41876
NC_030727	29009243..29009430	Peak	29009359	188	2.01292	0.0220617	atp1a1.S	0	LOC108709305	40817
NC_030727	29012103..29012261	Peak	29012177	159	2.27864	0.0113443	atp1a1.S	0	LOC108709305	37986
NC_030727	29012686..29012952	Peak	29012807	267	1.88891	0.0294518	atp1a1.S	0	LOC108709305	37295
NC_030727	29745843..29746196	Peak	29746099	354	3.33797	0.000421971	LOC108709312	0	LOC108709313	23605
NC_030727	35500534..35500843	Peak	35500611	310	1.88252	0.0298828	LOC108708888	70977	LOC108709347	83309
NC_030727	42171009..42171360	Peak	42171260	352	8.26787	6.81889e-17	LOC108709392	79362	MGC115024	5813
NC_030727	46962753..46963186	Peak	46962832	434	3.51621	0.000218875	rn7sk	0	LOC108708902	1881
NC_030727	58886055..58886308	Peak	58886148	254	2.07485	0.0190003	LOC108709476	27681	LOC443644	0
NC_030727	58887103..58887238	Peak	58887171	136	1.83638	0.0331505	LOC108709476	28729	LOC443644	0
NC_030727	63013245..63013483	Peak	63013410	239	2.6917	0.00355441	hmg-17	0	rps6ka6.S	12544
NC_030727	108750199..108750414	Peak	108750302	216	17.6186	8.86868e-70	LOC108709775	45093	LOC108709126	30285
NC_030727	130330782..130331242	Peak	130330876	461	6.51286	3.68669e-11	eif4b.S	50724	krt18.S	0
NC_030727	130331462..130331696	Peak	130331558	235	3.0304	0.00122116	eif4b.S	51404	krt18.S	0
NC_030727	130332540..130333101	Peak	130332622	562	1.65295	0.0491705	eif4b.S	52482	krt18.S	0
NC_030727	130388232..130388603	Peak	130388310	372	3.68212	0.000115653	krt8.S	0	LOC108709133	72718
NC_030727	130392289..130392767	Peak	130392381	479	2.80255	0.002535	krt8.S	0	LOC108709133	68554
NC_030727	130394968..130395329	Peak	130395269	362	2.744	0.00303478	krt8.S	0	LOC108709133	65992
NC_030727	130396461..130396771	Peak	130396684	311	4.36506	6.35446e-06	krt8.S	0	LOC108709133	64550
NC_030727	130699268..130699757	Peak	130699343	490	3.14481	0.000830976	LOC108709008	46148	LOC108709910	0
NC_030727	130700141..130700347	Peak	130700268	207	1.78766	0.0369151	LOC108709008	47021	LOC108709910	0
NC_030727	130702884..130703188	Peak	130702946	305	2.38812	0.00846747	LOC108709008	49764	LOC108709910	0
NC_030727	152077475..152077837	Peak	152077731	363	25.2189	1.24384e-140	LOC108710030	542936	trnas-aga	303981
NC_030728	4367988..4368286	Peak	4368183	299	4.01494	2.97299e-05	LOC108710558	7446	LOC108710739	104625
NC_030728	4370512..4370694	Peak	4370571	183	12.8904	2.54753e-38	LOC108710558	9970	LOC108710739	102217
NC_030728	4408880..4409286	Peak	4409220	407	16.1451	6.1467e-59	LOC108710558	48338	LOC108710739	63625
NC_030728	4434696..4435319	Peak	4434780	624	40.9057	0	LOC108710558	74154	LOC108710739	37592
NC_030728	4435504..4436032	Peak	4435947	529	1.97929	0.0238919	LOC108710558	74962	LOC108710739	36879
NC_030728	4436273..4436849	Peak	4436734	577	12.2358	1.00054e-34	LOC108710558	75731	LOC108710739	36062
NC_030728	4437698..4437982	Peak	4437848	285	45.3681	0	LOC108710558	77156	LOC108710739	34929
NC_030728	4439097..4439725	Peak	4439205	629	61.1589	0	LOC108710558	78555	LOC108710739	33186
NC_030728	4464019..4464658	Peak	4464516	640	24.5144	5.19103e-133	LOC108710558	103477	LOC108710739	8253
NC_030728	4465103..4465741	Peak	4465241	639	46.6222	0	LOC108710558	104561	LOC108710739	7170
NC_030728	4471109..4471273	Peak	4471200	165	31.8315	1.18781e-222	LOC108710558	110567	LOC108710739	1638
NC_030728	4473382..4473624	Peak	4473530	243	51.2741	0	LOC108710558	112840	LOC108710739	0
NC_030728	4481781..4482434	Peak	4482324	654	14.1692	7.10172e-46	LOC108710558	121239	LOC108710739	0
NC_030728	4482772..4483421	Peak	4482963	650	8.17021	1.5393e-16	LOC108710739	979	LOC108710183	6591
NC_030728	4498720..4499067	Peak	4498838	348	57.0956	0	LOC108710183	2037	LOC108710740	60855
NC_030728	4505570..4506022	Peak	4505932	453	51.4148	0	LOC108710183	8887	LOC108710740	53900
NC_030728	4506548..4507086	Peak	4506655	539	32.9415	2.79654e-238	LOC108710183	9865	LOC108710740	52836
NC_030728	12379163..12379572	Peak	12379273	410	33.1049	1.26394e-240	ntf3	3449	LOC108710811	0
NC_030728	21764705..21765031	Peak	21764947	327	26.9973	7.9451e-161	MGC81120	190324	LOC108710893	376904
NC_030728	21765267..21765857	Peak	21765582	591	10.3742	1.62512e-25	MGC81120	190886	LOC108710893	376078
NC_030728	41556946..41557356	Peak	41557011	411	1.86868	0.030834	LOC108711013	8117	slc5a8.L	0
NC_030728	88798565..88798924	Peak	88798683	360	7.01958	1.11271e-12	bmp7.2.L	83905	LOC108711357	43029
NC_030728	95237408..95237991	Peak	95237908	584	2.27935	0.011323	LOC108711414	5213	LOC108711415	57358
NC_030728	99477250..99477435	Peak	99477344	186	2.07801	0.0188541	LOC108710306	56993	LOC108711455	0
NC_030728	109385085..109385519	Peak	109385408	435	1.8267	0.0338726	uaca.L	33511	LOC108711514	0
NC_030728	120450226..120450578	Peak	120450452	353	3.06724	0.00108024	LOC100462920	0	ebf2.S	117252
NC_030728	129032530..129032715	Peak	129032603	186	1.67133	0.0473283	trnav-cac	43	trnak-cuu	97
NC_030728	131534431..131535052	Peak	131534979	622	2.49984	0.00621242	ilf3.L	0	LOC108710164	31068
NC_030728	131542336..131542505	Peak	131542420	170	1.76303	0.0389475	ilf3.L	0	LOC108710164	23615
NC_030728	132397033..132397359	Peak	132397112	327	6.58205	2.32008e-11	LOC108711704	9705	calr	0
NC_030728	132400235..132400518	Peak	132400301	284	2.45599	0.00702477	LOC108711704	12907	calr	0
NC_030728	132770222..132770380	Peak	132770255	159	1.72546	0.0422222	dnase2.L	21791	thibz.L	2565
NC_030728	143406183..143406520	Peak	143406413	338	5.16032	1.23267e-07	LOC108710533	19975	LOC108710534	16621
NC_030728	143406921..143407498	Peak	143407071	578	2.686	0.00361562	LOC108710533	20713	LOC108710534	15643
NC_030729	1589609..1589814	Peak	1589682	206	1.79534	0.0362994	has1.L	0	has-rs.L	8742
NC_030729	3860728..3860979	Peak	3860884	252	6.89041	2.78162e-12	cnot4.L	4039	LOC108712550	4455
NC_030729	4183159..4183487	Peak	4183263	329	1.65082	0.0493881	LOC108712551	0	LOC108712552	167906
NC_030729	4809184..4809638	Peak	4809547	455	1.99496	0.0230236	LOC108712562	1179	LOC108712252	4710
NC_030729	34819759..34820147	Peak	34819885	389	1.77466	0.0379768	trnak-cuu	83	morf4l1.S	0
NC_030729	54463860..54464218	Peak	54463956	359	2.39494	0.00831156	larp6.S	0	MGC80849	28516
NC_030729	82928429..82928868	Peak	82928749	440	16.3581	1.90381e-60	LOC108713131	10744	LOC108712365	37037
NC_030729	113581830..113582133	Peak	113581939	304	5.67707	6.85094e-09	hnrnph1.S	10229	ankhd1.S	14154
NC_030729	114098602..114098875	Peak	114098756	274	1.7416	0.0407896	hnrpa0	29765	LOC100302093	0
NC_030729	114100457..114100772	Peak	114100574	316	1.71093	0.043547	hnrpa0	31620	LOC100302093	0
NC_030729	119162750..119162949	Peak	119162873	200	1.72361	0.042389	trnak-cuu	87	LOC108713329	13580
NC_030730	80682916..80683544	Peak	80682995	629	1.87331	0.030513	LOC108714275	21396	MGC83421	0
NC_030730	95027955..95028250	Peak	95028057	296	2.22341	0.0130942	LOC108714382	4515	rpl5.L	0
NC_030730	109107332..109108014	Peak	109107459	683	59.434	0	LOC108714487	618543	rgs18.L	206151
NC_030730	113388323..113388597	Peak	113388502	275	1.75762	0.0394062	LOC108714525	61970	rpl3.L	0
NC_030730	123559929..123560236	Peak	123560039	308	15.3352	2.22371e-53	LOC108713574	682336	LOC108714621	87434
NC_030730	143444104..143444416	Peak	143444352	313	2.82888	0.00233554	LOC108713595	994292	LOC108714734	7
NC_030731	23649116..23649285	Peak	23649212	170	4.45778	4.14056e-06	pla2g15.S	39873	nfatc3.S	14353
NC_030731	23652094..23652425	Peak	23652305	332	1.98451	0.0235995	pla2g15.S	42851	nfatc3.S	11213
NC_030731	23652884..23653199	Peak	23653007	316	3.97161	3.56945e-05	pla2g15.S	43641	nfatc3.S	10439
NC_030731	23659420..23660048	Peak	23659505	629	21.9969	1.54279e-107	pla2g15.S	50177	nfatc3.S	3590
NC_030731	33279968..33280419	Peak	33280070	452	42.517	0	LOC108715384	253263	LOC108715385	394083
NC_030731	64999527..64999751	Peak	64999664	225	2.11132	0.0173723	LOC108715567	15639	rps8.S	0
NC_030731	120953554..120953972	Peak	120953648	419	2.13488	0.0163855	pde12.S	5609	arf4	0
NC_030732	4391727..4392078	Peak	4391999	352	5.88335	2.01025e-09	fshr.L	0	lhcgr-A	205580
NC_030732	23120649..23121326	Peak	23120790	678	2.41191	0.00793449	LOC108716539	0	LOC108716543	3160
NC_030732	23123841..23124245	Peak	23123920	405	3.69107	0.000111655	LOC108716539	2474	LOC108716543	241
NC_030732	23124800..23125225	Peak	23125127	426	1.75315	0.039788	LOC108716539	3433	LOC108716543	0
NC_030732	23220424..23220870	Peak	23220787	447	3.4666	0.000263545	LOC108716553	0	LOC108716102	17347
NC_030732	23240820..23240966	Peak	23240885	147	1.89604	0.0289774	LOC108716102	0	LOC432208	27883
NC_030732	71043064..71043358	Peak	71043270	295	4.97655	3.23645e-07	LOC108716149	14324	LOC108716789	25000
NC_030732	71043901..71044394	Peak	71044065	494	2.94896	0.0015942	LOC108716149	15161	LOC108716789	23964
NC_030732	121597458..121597884	Peak	121597577	427	5.02197	2.55727e-07	LOC108717080	9761	cul3.L	8131
NC_030732	128311535..128312000	Peak	128311622	466	2.06848	0.0192973	atp1b3.L	0	LOC108716230	34659
NC_030732	137706692..137707040	Peak	137706954	349	2.25383	0.0121034	adam17.L	21340	LOC108717177	0
NC_030732	146886040..146886395	Peak	146886195	356	1.91748	0.0275884	LOC108717211	0	opn5.L	33619
NC_030732	159053492..159053857	Peak	159053749	366	8.11927	2.3449e-16	LOC108716072	1926	LOC108716296	1032
NC_030733	6172221..6172615	Peak	6172295	395	1.96544	0.0246817	hist1h3g.L	14	hsp90ab1.S	23998
NC_030733	6197982..6198222	Peak	6198068	241	1.76378	0.0388842	hsp90ab1.S	0	slc35b2.L	15125
NC_030733	6200426..6200626	Peak	6200506	201	4.78661	8.48097e-07	hsp90ab1.S	0	slc35b2.L	12721
NC_030733	6201510..6201658	Peak	6201578	149	4.70679	1.25824e-06	hsp90ab1.S	0	slc35b2.L	11689
NC_030733	6770125..6770562	Peak	6770194	438	2.45952	0.00695624	LOC108717640	8392	LOC108717645	0
NC_030733	6771985..6772332	Peak	6772048	348	4.35016	6.80184e-06	LOC108717643	1094	LOC108717648	0
NC_030733	6784818..6785377	Peak	6784912	560	2.56516	0.00515638	LOC108717644	1044	LOC108717647	0
NC_030733	36095851..36096476	Peak	36096404	626	1.90109	0.0286448	LOC108717818	126799	LOC108717404	0
NC_030733	46838259..46838590	Peak	46838467	332	6.3199	1.3087e-10	LOC108717875	7066	LOC108717413	116589
NC_030733	66921419..66921770	Peak	66921569	352	1.85941	0.0314843	fut9.S	449146	LOC108717965	151962
NC_030733	73754816..73755094	Peak	73754996	279	10.9248	4.38693e-28	eef1a1.L	0	LOC108717996	12861
NC_030733	73756318..73756426	Peak	73756370	109	3.90425	4.72583e-05	eef1a1.L	0	LOC108717996	11529
NC_030733	73757075..73757290	Peak	73757174	216	3.5143	0.000220455	eef1a1.L	0	LOC108717996	10665
NC_030733	79735815..79736006	Peak	79735909	192	3.44283	0.000287833	LOC108717438	0	LOC108717369	0
NC_030733	79736663..79737274	Peak	79736757	612	4.338	7.18911e-06	LOC108717438	0	LOC108717369	0
NC_030733	80781644..80782273	Peak	80782193	630	8.83072	5.20003e-19	LOC108718023	63042	LOC108718024	361765
NC_030733	80782723..80783366	Peak	80782821	644	7.35877	9.28043e-14	LOC108718023	64121	LOC108718024	360672
NC_030733	82792708..82792850	Peak	82792774	143	1.70675	0.0439344	b3gnt7.S	91511	ncl.S	0
NC_030733	82793069..82793439	Peak	82793345	371	1.91103	0.0280001	b3gnt7.S	91872	ncl.S	0
NC_030733	82795379..82795606	Peak	82795497	228	4.30341	8.40933e-06	b3gnt7.S	94182	ncl.S	0
NC_030733	82797201..82797356	Peak	82797280	156	5.01425	2.66207e-07	b3gnt7.S	96004	ncl.S	0
NC_030733	82798751..82799365	Peak	82798830	615	6.16219	3.58726e-10	b3gnt7.S	97554	ncl.S	0
NC_030733	87376038..87376444	Peak	87376367	407	42.8543	0	xxylt1.L	0	LOC108718078	23367
NC_030733	103376581..103376951	Peak	103376682	371	17.1212	5.15566e-66	LOC496217	44263	LOC108718147	170741
NC_030733	110233463..110234101	Peak	110234019	639	1.65148	0.0493199	atpb-3	0	tfdp2.S	10513
NC_030733	118714883..118715307	Peak	118715243	425	2.03066	0.0211449	LOC108718238	27761	ywhaq.S	0
NC_030733	121972247..121972414	Peak	121972381	168	1.78474	0.0371519	mycn.S	33255	fam49a.S	244605
NC_030734	8112359..8112688	Peak	8112620	330	1.9982	0.0228478	LOC108718463	0	gars.L	40659
NC_030734	15540299..15540740	Peak	15540641	442	31.4957	4.97456e-218	gtpbp4.L	0	idi1.L	8970
NC_030734	37114956..37115324	Peak	37115095	369	1.9778	0.0239755	LOC108718872	93843	LOC108718873	222847
NC_030734	72066005..72066321	Peak	72066125	317	2.40381	0.00811267	LOC108719066	22954	LOC108718512	51993
NC_030734	149075814..149076153	Peak	149076067	340	2.79871	0.00256537	ago2.S	33958	rplp1.L	0
NC_030735	1897062..1897616	Peak	1897507	555	2.72267	0.00323786	LOC108695529	5122	LOC108695579	0
NC_030735	1898054..1898345	Peak	1898144	292	2.62299	0.00435812	LOC108695579	0	LOC108695577	918
NC_030735	1899512..1899938	Peak	1899861	427	1.68583	0.0459147	LOC108695579	369	LOC108695577	0
NC_030735	1900417..1900831	Peak	1900540	415	4.3307	7.4317e-06	LOC108695577	15	LOC108695576	0
NC_030735	1901140..1901756	Peak	1901243	617	4.66456	1.54635e-06	LOC108695576	0	LOC108695575	0
NC_030735	1902039..1902472	Peak	1902150	434	2.37023	0.00888841	LOC108695575	2	LOC108719649	2561
NC_030735	22032662..22032960	Peak	22032764	299	1.92116	0.0273561	LOC108719883	7006	rpp38.S	7673
NC_030735	23614017..23614283	Peak	23614163	267	2.46432	0.00686375	LOC108719891	0	LOC108719892	207759
NC_030735	25839807..25840469	Peak	25840346	663	3.62461	0.000144696	LOC108719675	0	LOC108719907	106622
NC_030735	29641300..29641594	Peak	29641424	295	2.38377	0.0085681	agr2	102551	ahr.S	54240
NC_030735	39365622..39365995	Peak	39365741	374	17.4749	1.11337e-68	LOC108719959	123537	LOC108719960	104229
NC_030735	43226296..43226893	Peak	43226415	598	15.4194	6.06063e-54	LOC108719982	62906	LOC108719983	20250
NC_030735	56755299..56755644	Peak	56755550	346	3.65315	0.000129522	LOC108720028	34982	ptpn3.S	23114
NC_030735	108514034..108514379	Peak	108514115	346	3.88948	5.02288e-05	pabpc1.L	0	ywhaz.L	43103
NC_030735	108527313..108527571	Peak	108527452	259	1.87273	0.0305529	pabpc1.L	0	ywhaz.L	29911
NC_030735	108529477..108529986	Peak	108529925	510	1.64992	0.0494799	pabpc1.L	0	ywhaz.L	27496
NC_030735	108534269..108534583	Peak	108534363	315	2.25502	0.012066	pabpc1.L	0	ywhaz.L	22899
NC_030735	120777263..120777637	Peak	120777334	375	47.0611	0	LOC108695453	82952	LOC108695454	14798
NC_030735	124066053..124066457	Peak	124066372	405	2.17571	0.0147886	LOC108695459	20214	MGC114621	0
NC_030735	127103267..127103856	Peak	127103771	590	26.9327	4.5445e-160	LOC108695475	129272	LOC108695476	41610
NC_030735	127104274..127104877	Peak	127104365	604	26.5374	1.79729e-155	LOC108695475	130279	LOC108695476	40589
NC_030735	127104997..127105590	Peak	127105501	594	12.846	4.53e-38	LOC108695475	131002	LOC108695476	39876
NC_030735	127106931..127107136	Peak	127107031	206	6.24755	2.08464e-10	LOC108695475	132936	LOC108695476	38330
NC_030735	127177185..127177591	Peak	127177302	407	3.44282	0.000287846	LOC108695476	10081	LOC108719775	5536
NC_030735	127743271..127743667	Peak	127743573	397	7.07615	7.4107e-13	LOC108695484	91945	LOC100493194.L	11716
NC_030736	1812838..1813052	Peak	1812929	215	3.40293	0.000333343	LOC108695999	9600	mxi1.L	0
NC_030736	19609763..19610064	Peak	19609853	302	38.9305	0	LOC108696121	0	LOC108696122	78162
NC_030736	44723988..44724283	Peak	44724086	296	54.5783	0	LOC108695788	518307	grid1.L	0
NC_030736	52852191..52852332	Peak	52852257	142	2.17338	0.0148758	slc43a1.L	0	LOC108696305	0
NC_030736	59982506..59982712	Peak	59982603	207	6.73747	8.05817e-12	LOC108696369	48654	hspa8.L	0
NC_030736	59983725..59984111	Peak	59983844	387	2.74611	0.00301531	LOC108696369	49873	hspa8.L	0
NC_030736	59984391..59984991	Peak	59984442	601	3.76934	8.18388e-05	LOC108696369	50539	hspa8.L	0
NC_030736	59986404..59986923	Peak	59986462	520	3.02304	0.00125123	LOC108696369	52552	hspa8.L	0
NC_030736	66193271..66193621	Peak	66193506	351	8.89228	2.99327e-19	ets1.L	41291	LOC108696996	1601
NC_030736	73575076..73575268	Peak	73575193	193	2.01397	0.0220061	LOC108696438	7178	LOC108696439	2085
NC_030736	83753061..83753267	Peak	83753199	207	5.31547	5.31912e-08	pank4.L	2306	kbp	22728
NC_030736	86566952..86567325	Peak	86567261	374	9.06681	6.12774e-20	LOC108696556	51928	LOC108696557	98096
NC_030736	86585586..86585915	Peak	86585683	330	11.8048	1.8434e-32	LOC108696556	70562	LOC108696557	79506
NC_030736	86586418..86586905	Peak	86586832	488	3.81271	6.87262e-05	LOC108696556	71394	LOC108696557	78516
NC_030736	86589030..86589499	Peak	86589123	470	4.63819	1.75735e-06	LOC108696556	74006	LOC108696557	75922
NC_030736	86965452..86965747	Peak	86965540	296	6.89431	2.70633e-12	LOC108696559	18981	dvl1.L	8181
NC_030736	87646043..87646410	Peak	87646111	368	8.60362	3.86215e-18	LOC108696563	11592	LOC108696569	17751
NC_030736	88676244..88676603	Peak	88676548	360	3.92137	4.40236e-05	LOC108696575	15780	ybx1.S	0
NC_030736	88677833..88678271	Peak	88677927	439	6.52158	3.47856e-11	LOC108696575	17369	ybx1.S	0
NC_030736	88681082..88681394	Peak	88681176	313	2.84327	0.00223264	LOC108696575	20618	ybx1.S	0
NC_030736	102771815..102772086	Peak	102771985	272	18.8974	5.9871e-80	lipe.L	49666	LOC108696710	142436
NC_030736	108320295..108320545	Peak	108320447	251	2.14884	0.0158236	LOC108695907	51634	otog.L	0
NC_030736	109069596..109069856	Peak	109069769	261	1.67842	0.046633	snrnp70.L	0	LOC108696762	7441
NC_030736	124295929..124296303	Peak	124296053	375	3.92008	4.42605e-05	LOC108696890	4588	LOC108696913	27593
NC_030736	126782408..126782801	Peak	126782701	394	4.96884	3.36774e-07	trnal-aag	0
NC_030737	3877644..3877961	Peak	3877738	318	1.67908	0.0465686	a2m.S	0	LOC108697913	32644
NC_030737	3883162..3883812	Peak	3883265	651	1.81696	0.0346119	a2m.S	0	LOC108697913	26793
NC_030737	3890297..3890465	Peak	3890374	169	2.52502	0.00578458	a2m.S	0	LOC108697913	20140
NC_030737	22339361..22339651	Peak	22339441	291	5.19275	1.03605e-07	LOC398189	0	LOC108697439	23367
NC_030737	22351086..22351443	Peak	22351375	358	2.14761	0.0158723	LOC398189	0	LOC108697439	11575
NC_030737	27164386..27164714	Peak	27164589	329	2.64488	0.00408598	LOC108697471	190690	LOC108697472	0
NC_030737	43678804..43679225	Peak	43678865	422	3.03737	0.00119326	hspa1l.S	0	LOC108697550	23690
NC_030737	43679928..43680250	Peak	43680107	323	4.5786	2.34045e-06	hspa1l.S	0	LOC108697550	22665
NC_030737	43680545..43680922	Peak	43680820	378	5.09694	1.72593e-07	hspa1l.S	0	LOC108697550	21993
NC_030737	43681798..43681975	Peak	43681871	178	6.22906	2.34616e-10	hspa1l.S	0	LOC108697550	20940
NC_030737	45291253..45291580	Peak	45291488	328	32.869	3.05283e-237	LOC108697563	632280	LOC108697229	483293
NC_030737	61304987..61305368	Peak	61305088	382	3.92262	4.37961e-05	nadk.S	34019	LOC108697636	18217
NC_030737	61895106..61895531	Peak	61895192	426	2.59416	0.00474118	LOC108697641	18220	mxra8.S	6627
NC_030737	62188602..62188975	Peak	62188682	374	2.3258	0.0100147	LOC108697644	84907	LOC108697645	43744
NC_030737	62763923..62764423	Peak	62764012	501	3.24521	0.000586828	cdk11b.S	17625	LOC108697651	6549
NC_030737	62765099..62765703	Peak	62765187	605	7.54014	2.34727e-14	cdk11b.S	18801	LOC108697651	5269
NC_030737	62767307..62767545	Peak	62767397	239	2.29638	0.0108269	cdk11b.S	21009	LOC108697651	3427
NC_030737	63585703..63586040	Peak	63585984	338	7.23684	2.29633e-13	cldn19.S	43461	nsep1	0
NC_030737	63587547..63587828	Peak	63587644	282	13.4691	1.18949e-41	cldn19.S	45305	nsep1	0
NC_030737	63591026..63591490	Peak	63591111	465	10.4044	1.18365e-25	cldn19.S	48784	nsep1	0
NC_030737	72245476..72245706	Peak	72245603	231	1.89184	0.0292562	u2af2.S	0	epn2.S	30809
NC_030737	85400491..85400663	Peak	85400539	173	3.44902	0.000281315	padi2.S	0	sdhb.S	10348
NC_030738	2477343..2477599	Peak	2477539	257	1.69027	0.0454879	glul.S	0	LOC108698161	20088
NC_030738	2478791..2479071	Peak	2478989	281	1.68326	0.0461626	glul.S	0	LOC108698161	18616
NC_030738	2479931..2480214	Peak	2480139	284	4.60983	2.01497e-06	glul.S	0	LOC108698161	17473
NC_030738	2857300..2857632	Peak	2857436	333	1.84728	0.0323536	LOC108698168	0	LOC108698169	0
NC_030738	21822760..21823181	Peak	21822824	422	2.68502	0.00362631	LOC108698327	8362	nono.L	0
NC_030738	21892895..21893185	Peak	21892973	291	2.38719	0.00848885	MGC69466.L	6009	gjb1.L	0
NC_030738	24021752..24022080	Peak	24021831	329	13.5687	3.06845e-42	zc4h2.L	66552	LOC108698363	3977
NC_030738	24026228..24026613	Peak	24026340	386	4.48531	3.64037e-06	zc4h2.L	71028	LOC108698363	0
NC_030738	24028311..24028900	Peak	24028402	590	9.03766	8.00343e-20	zc4h2.L	73111	LOC108698363	0
NC_030738	24035727..24036361	Peak	24035821	635	6.96675	1.62172e-12	zc4h2.L	80527	LOC108698363	0
NC_030738	24040882..24041510	Peak	24040961	629	6.10664	5.08744e-10	zc4h2.L	85682	LOC108698363	0
NC_030738	24043092..24043726	Peak	24043172	635	12.8841	2.76653e-38	zc4h2.L	87892	LOC108698363	0
NC_030738	24045663..24046274	Peak	24045739	612	6.124	4.56271e-10	LOC108698363	2558	LOC108698366	8451
NC_030738	24048761..24049068	Peak	24048854	308	14.1319	1.20809e-45	LOC108698363	5656	LOC108698366	5657
NC_030738	24050602..24051107	Peak	24050671	506	12.6879	3.45016e-37	LOC108698363	7497	LOC108698366	3618
NC_030738	24057707..24057984	Peak	24057925	278	12.0623	8.35335e-34	LOC108698363	14602	LOC108698366	0
NC_030738	24060325..24060631	Peak	24060411	307	8.0958	2.84437e-16	LOC108698366	2023	LOC108698365	0
NC_030738	24062137..24062783	Peak	24062236	647	6.74194	7.81412e-12	LOC108698366	3835	LOC108698365	0
NC_030738	31054539..31054745	Peak	31054663	207	9.00188	1.10943e-19	LOC108698410	121258	LOC108698411	52791
NC_030738	34873069..34873490	Peak	34873175	422	15.5809	4.90599e-55	LOC108698421	360166	LOC108698422	81946
NC_030738	38209722..38210025	Peak	38209793	304	3.79289	7.44506e-05	slc25a5.L	0	ube2a.L	35271
NC_030738	38210620..38210966	Peak	38210891	347	2.59602	0.00471546	slc25a5.L	0	ube2a.L	34330
NC_030738	38211757..38211970	Peak	38211852	214	3.24137	0.000594789	slc25a5.L	0	ube2a.L	33326
NC_030738	49414434..49414790	Peak	49414689	357	1.64899	0.049575	rtn2.L	4322	LOC108698514	20803
NC_030738	69312970..69313256	Peak	69313045	287	21.7495	3.49552e-105	sav1.L	3173	nemf.L	0
NC_030738	96691054..96691415	Peak	96691177	362	3.43111	0.000300559	LOC108699283	129667	LOC108698987	72766
NC_030738	96755813..96756255	Peak	96755941	443	3.12958	0.000875268	LOC108699283	194426	LOC108698987	7926
NC_030738	96905167..96905559	Peak	96905297	393	2.92722	0.00171006	LOC108698989	24359	rnu2	0
NC_030738	100055355..100055799	Peak	100055425	445	25.0276	1.53031e-138	LOC108699022	0	LOC108699023	6808
NC_030738	104277217..104277673	Peak	104277336	457	6.71589	9.34614e-12	LOC108699070	7269	LOC108699071	881
NC_030738	118085706..118086141	Peak	118086046	436	1.69298	0.0452298	ilf2.L	0	npr1.L	11250
NC_030739	5485292..5485933	Peak	5485830	642	46.0315	0	acot2.S	73797	LOC108699739	0
NC_030739	5486432..5487078	Peak	5486536	647	69.18	0	acot2.S	74937	LOC108699739	0
NC_030739	15454416..15454662	Peak	15454590	247	12.2059	1.44522e-34	MGC84280	10873	LOC108699790	40
NC_030739	15502131..15502766	Peak	15502227	636	21.9181	8.72046e-107	LOC108699791	0	LOC108699792	17750
NC_030739	24718757..24719015	Peak	24718932	259	18.9994	8.62615e-81	gtf2a1.S	3459	LOC108700487	11228
NC_030739	27674948..27675189	Peak	27675055	242	2.53167	0.00567598	glul.L	0	arrdc1.S	6275
NC_030739	32683996..32684157	Peak	32684080	162	2.90461	0.00183858	set.L	0	LOC108699942	12118
NC_030739	32684620..32684956	Peak	32684721	337	3.61093	0.000152551	set.L	0	LOC108699942	11319
NC_030739	66828587..66828964	Peak	66828672	378	35.1845	1.72623e-271	LOC108700144	701482	LOC108700145	579295
NC_030739	74330164..74330493	Peak	74330378	330	3.1434	0.000834985	LOC108700174	383147	LOC108700175	34864
NC_030739	77084352..77085013	Peak	77084888	662	2.79306	0.00261059	LOC108700198	34326	LOC108700199	0
NC_030740	1013741..1014029	Peak	1013952	289	2.12657	0.0167278	krt.S	0	terf2ip.L	6770
NC_030740	1015559..1015852	Peak	1015767	294	3.4999	0.000232714	krt.S	0	terf2ip.L	4947
NC_030740	1101184..1101373	Peak	1101283	190	3.44267	0.000288001	krt19.L	0	LOC108701974	7773
NC_030740	1248230..1248766	Peak	1248325	537	2.19849	0.0139569	xk81a1.L	0	LOC108700758	20542
NC_030740	1248766..1249035	Peak	1248961	270	2.58611	0.00485325	xk81a1.L	0	LOC108700758	20273
NC_030740	1250327..1250620	Peak	1250411	294	3.16631	0.000771942	xk81a1.L	0	LOC108700758	18688
NC_030740	1422275..1422678	Peak	1422363	404	1.76936	0.038417	smarce1.L	0	ccr7.L	16766
NC_030740	21285191..21285456	Peak	21285306	266	1.82388	0.034085	actg1.L	0	LOC108700984	144887
NC_030740	51367120..51367739	Peak	51367232	620	1.88843	0.0294838	LOC108701830	0	LOC108701288	4606
NC_030740	51650803..51650961	Peak	51650902	159	2.43557	0.0074341	LOC108701290	39833	tuba1a.S	0
NC_030740	67379588..67379805	Peak	67379666	218	6.98077	1.46788e-12	LOC108701379	1111	MGC53355	45644
NC_030740	76506647..76507294	Peak	76507199	648	1.81829	0.0345096	adarb1.L	87433	fam207a.L	0
NC_030740	79429104..79429483	Peak	79429249	380	3.96042	3.74096e-05	fzd7.L	57421	LOC108701457	6294
NC_030740	80839798..80840033	Peak	80839897	236	2.43835	0.00737733	eef1b2.L	0	LOC108701465	9897
NC_030740	80841284..80841463	Peak	80841392	180	2.47316	0.00669614	eef1b2.L	0	LOC108701465	8467
NC_030740	83720393..83720767	Peak	83720482	375	25.7701	9.58967e-147	LOC108701492	5083	stat1.L	5775
NC_030740	84598315..84598633	Peak	84598419	319	1.73944	0.0409787	hspe1.L	14645	actb.L	0
NC_030740	106907175..106907518	Peak	106907418	344	48.9102	0	lcmt1.L	0	LOC108702061	57866
NC_030740	106908040..106908676	Peak	106908152	637	35.5446	5.02893e-277	lcmt1.L	0	LOC108702061	56708
NC_030740	107852302..107852716	Peak	107852621	415	57.7413	0	LOC108701654	110222	LOC108701655	0
NC_030740	107853344..107853844	Peak	107853449	501	33.0619	5.24199e-240	LOC108701654	111264	LOC108701655	0
NC_030740	110240675..110241069	Peak	110240992	395	1.93954	0.0262179	rpl3l.L	5364	rps2.L	0
NC_030740	114329947..114330280	Peak	114330153	334	1.93837	0.0262893	LOC108701912	31886	trnar-ucu	611
NC_030740	117372322..117372562	Peak	117372418	241	4.19719	1.35125e-05	LOC108701747	16131	MGC84267	0
NC_030741	876540..876977	Peak	876624	438	4.13435	1.77983e-05	krt.L	0	LOC108702470	5542
NC_030741	877582..877819	Peak	877746	238	6.8337	4.13752e-12	krt.L	0	LOC108702470	4700
NC_030741	878649..878825	Peak	878767	177	9.11366	3.98242e-20	krt.L	0	LOC108702470	3694
NC_030741	879065..879595	Peak	879515	531	10.1755	1.27583e-24	krt.L	0	LOC108702470	2924
NC_030741	1088692..1088802	Peak	1088744	111	4.89904	4.81527e-07	krt12.L	0	xak-c.S	8312
NC_030741	15367500..15367777	Peak	15367589	278	1.77307	0.0381087	LOC108702644	15246	vapb.L	0
NC_030741	46706767..46706922	Peak	46706809	156	2.79651	0.00258285	LOC108702925	0	LOC108702926	20167
NC_030741	46709155..46709464	Peak	46709262	310	1.9695	0.0244476	LOC108702925	0	LOC108702926	17625
NC_030741	76209470..76209711	Peak	76209563	242	2.02958	0.0211995	LOC108703085	12212	LOC108703086	0
NC_030741	76210623..76211240	Peak	76210740	618	2.93178	0.00168511	LOC108703085	13365	LOC108703086	0
NC_030741	98424568..98424859	Peak	98424782	292	1.77241	0.038163	LOC108703223	6859	LOC108703225	0

## Sheet: G2-xlLARP6-2HA-anti-HA_S13_L001
Chromosome	Region	Name	Center of peak	Length	Peak shape score	P-value	5' gene	5' distance	3' gene	3' distance
NC_030724	2845911..2846491	Peak	2846026	581	4.08556	2.19855e-05	LOC108697129	0	LOC108697130	49017
NC_030724	25873165..25873360	Peak	25873312	196	2.70124	0.00345412	LOC108696386	396902	pcdh7.L	68033
NC_030724	26287495..26287662	Peak	26287630	168	1.90941	0.0281047	pcdh7.L	322117	LOC108698061	758300
NC_030724	31776712..31777067	Peak	31776849	356	1.72592	0.0421808	LOC108698364	6282	LOC108698374	3970
NC_030724	38385681..38385980	Peak	38385758	300	2.96432	0.00151678	LOC108698801	2429	cdkn2aip.L	10066
NC_030724	42336140..42336507	Peak	42336217	368	2.64851	0.00404235	MGC52578	0	galnt7.L	9214
NC_030724	42337605..42338057	Peak	42337697	453	4.68682	1.38743e-06	MGC52578	0	galnt7.L	7664
NC_030724	42338629..42338791	Peak	42338671	163	2.53182	0.00567367	MGC52578	0	galnt7.L	6930
NC_030724	68034471..68034598	Peak	68034528	128	30.5734	1.38037e-205	ppp3ca.L	151343	h2afz.L	44177
NC_030724	68036147..68036445	Peak	68036234	299	9.81688	4.76226e-23	ppp3ca.L	153019	h2afz.L	42330
NC_030724	68037686..68038005	Peak	68037754	320	11.4563	1.09291e-30	ppp3ca.L	154558	h2afz.L	40770
NC_030724	79851940..79852188	Peak	79852120	249	1.73022	0.0417959	hnrnpdl.L	0	hnrnpd.L	15852
NC_030724	79852670..79852976	Peak	79852761	307	3.28352	0.000512589	hnrnpdl.L	0	hnrnpd.L	15064
NC_030724	79853946..79854129	Peak	79854034	184	7.74995	4.59657e-15	hnrnpdl.L	0	hnrnpd.L	13911
NC_030724	80930329..80930918	Peak	80930411	590	8.57683	4.87604e-18	LOC108711517	0	LOC108711527	203810
NC_030724	80942146..80942745	Peak	80942256	600	20.5034	1.00477e-93	LOC108711517	11627	LOC108711527	191983
NC_030724	88553564..88553872	Peak	88553643	309	1.71852	0.0428513	rpl36.L	0	LOC108712188	16891
NC_030724	96746318..96746532	Peak	96746437	215	4.26779	9.87076e-06	LOC108719894	55105	cirbp.L	0
NC_030724	96746948..96747398	Peak	96747072	451	5.50313	1.86554e-08	LOC108719894	55735	cirbp.L	0
NC_030724	97781675..97781995	Peak	97781775	321	2.04883	0.0202395	LOC108696178	8110	med16.L	0
NC_030724	116907598..116908198	Peak	116907677	601	2.02269	0.0215526	LOC108713805	9274	rps6.L	0
NC_030724	116908777..116909371	Peak	116908851	595	1.96218	0.024871	LOC108713805	10453	rps6.L	0
NC_030724	116910462..116910879	Peak	116910538	418	2.753	0.00295256	LOC108713805	12138	rps6.L	0
NC_030724	123881553..123881899	Peak	123881715	347	1.74049	0.0408863	LOC108714080	1029410	LOC108714090	226538
NC_030724	127033702..127034078	Peak	127033814	377	4.04922	2.56942e-05	trnay-gua	85071	kank1.L	0
NC_030724	133561071..133561400	Peak	133561164	330	2.50322	0.00615351	fbp2.L	16619	fbp1.S	0
NC_030724	141767087..141767387	Peak	141767205	301	2.07282	0.0190947	trnap-ugg	58	trnap-ugg	45
NC_030724	141907761..141908090	Peak	141907828	330	3.9177	4.46994e-05	mettl17.L	0	tmem55b.L	29532
NC_030724	142371809..142372111	Peak	142371856	303	6.60622	1.97127e-11	LOC108715186	0	LOC108715203	43818
NC_030724	146345907..146346208	Peak	146346036	302	52.5227	0	LOC108715661	3848	LOC494858	10157
NC_030724	151389869..151390276	Peak	151389962	408	1.6996	0.0446029	dynll1.S	0	coq5.L	5354
NC_030724	165696237..165696812	Peak	165696391	576	1.77135	0.0382513	LOC108717031	20225	nos1.L	0
NC_030724	168205803..168206454	Peak	168205898	652	9.27654	8.75349e-21	LOC108717221	377926	LOC108717241	0
NC_030724	184383733..184384139	Peak	184383815	407	2.19439	0.0141038	rps23.L	6	LOC108717564	15131
NC_030724	196142389..196142736	Peak	196142533	348	2.03349	0.0210017	arl15.L	0	LOC108718389	257837
NC_030724	196313471..196313887	Peak	196313549	417	2.85981	0.00211948	arl15.L	52213	LOC108718389	86686
NC_030724	201282643..201283041	Peak	201282717	399	3.86816	5.48294e-05	LOC108718407	46402	LOC108718408	46504
NC_030724	203925138..203925303	Peak	203925270	166	1.79216	0.0365537	slc45a2.L	26452	LOC108718418	22897
NC_030724	210494934..210495543	Peak	210494986	610	2.13593	0.0163424	LOC108718678	8102	rpl17.L	0
NC_030724	213443284..213443473	Peak	213443423	190	1.89639	0.0289541	pik3c3.L	421254	celf4.L	1064040
NC_030724	218753492..218753903	Peak	218753557	412	1.79342	0.0364532	LOC108719175	21836	LOC108719186	0
NC_030725	8643945..8644323	Peak	8644225	379	1.6869	0.0458112	LOC108706502	792291	LOC108704120	54
NC_030725	8644855..8645473	Peak	8644959	619	1.74996	0.0400623	LOC108706502	793201	LOC108704120	0
NC_030725	10159698..10160044	Peak	10159849	347	4.12493	1.85427e-05	fgfrl1.S	0	LOC108705828	188830
NC_030725	11765318..11765647	Peak	11765437	330	1.67753	0.0467199	tacc3.S	147514	fgfr3	256346
NC_030725	18339371..18340007	Peak	18339465	637	83.763	0	LOC108706544	145812	LOC108706545	65767
NC_030725	28712304..28712658	Peak	28712384	355	2.39538	0.00830155	fip1l1.S	0	LOC108706591	14429
NC_030725	29589388..29589823	Peak	29589540	436	2.10835	0.0175003	nmu.L	72143	LOC108704251	31181
NC_030725	33911402..33911746	Peak	33911674	345	1.77122	0.0382624	MGC154476	9592	cdkn2aip.S	6898
NC_030725	35095272..35095956	Peak	35095399	685	15.2447	8.93116e-53	LOC108706623	10891	LOC108704291	1089976
NC_030725	37652853..37653184	Peak	37652931	332	2.25492	0.0120693	hmgb2.S	0	LOC108706629	11669
NC_030725	37654012..37654168	Peak	37654093	157	2.62319	0.00435554	hmgb2.S	0	LOC108706629	10685
NC_030725	37654674..37654898	Peak	37654745	225	4.44073	4.48277e-06	hmgb2.S	0	LOC108706629	9955
NC_030725	41584137..41584529	Peak	41584253	393	28.9566	1.1586e-184	LOC108706642	468666	LOC108706643	0
NC_030725	44990513..44990869	Peak	44990598	357	2.06425	0.019497	LOC108706662	11055	rps3a.S	0
NC_030725	77773382..77773582	Peak	77773446	201	2.88172	0.00197754	LOC108706795	0	LOC108706796	44801
NC_030725	77978035..77978195	Peak	77978123	161	2.26235	0.0118378	LOC108706798	0	MGC81183	59025
NC_030725	77979891..77980087	Peak	77979989	197	1.6554	0.0489214	LOC108706798	0	MGC81183	57133
NC_030725	80212462..80212671	Peak	80212605	210	2.60794	0.00455442	LOC496300	168288	LOC108706818	120401
NC_030725	84765901..84766096	Peak	84765968	196	2.29246	0.0109395	gamt.S	0	ndufs7.S	7307
NC_030725	84771418..84771618	Peak	84771498	201	2.64892	0.00403745	gamt.S	0	ndufs7.S	1785
NC_030725	85204556..85204933	Peak	85204667	378	2.97436	0.001468	LOC108706841	162980	cirbp.S	0
NC_030725	85205663..85206016	Peak	85205775	354	5.117	1.55214e-07	LOC108706841	164087	cirbp.S	0
NC_030725	109945036..109945590	Peak	109945499	555	1.86859	0.0308398	LOC108704875	38015	LOC108704882	0
NC_030725	109946229..109946520	Peak	109946297	292	6.34987	1.07746e-10	LOC108704882	22	LOC108704887	6844
NC_030725	110801042..110801224	Peak	110801176	183	2.10179	0.0177858	LOC108704896	0	LOC108706994	103956
NC_030725	111919276..111919616	Peak	111919414	341	1.66965	0.0474941	tdgf1.2.S	9297	LOC108704900	204650
NC_030725	114157786..114158437	Peak	114157918	652	1.70631	0.0439755	LOC108707002	105513	LOC108707003	0
NC_030725	117041708..117041976	Peak	117041778	269	1.71397	0.0432668	hnrpc	0	ndrg2.S	38635
NC_030725	124187121..124187474	Peak	124187311	354	1.77293	0.03812	LOC108707097	211480	LOC108705090	389957
NC_030725	128376461..128376711	Peak	128376564	251	2.24894	0.0122583	ranbp1.S	0	zdhhc8.S	21227
NC_030725	133011219..133011388	Peak	133011339	170	2.16802	0.0150785	trnad-guc	116	LOC108707155	5504
NC_030725	136223365..136223964	Peak	136223436	600	1.87666	0.0302827	LOC108707174	9480	rpl6.S	0
NC_030725	140334046..140334317	Peak	140334154	272	102.933	0	march3.S	0	LOC397911	79518
NC_030725	144721061..144721235	Peak	144721201	175	1.85636	0.0317015	kcnn2	128088	LOC108707212	96220
NC_030725	146723701..146724345	Peak	146724258	645	61.2152	0	LOC108707219	485400	LOC108707220	103091
NC_030725	146724679..146725298	Peak	146724842	620	55.1574	0	LOC108707219	486378	LOC108707220	102138
NC_030725	151181744..151182199	Peak	151181872	456	2.34332	0.00955652	MGC82201	165742	LOC108707236	181947
NC_030725	160260431..160260821	Peak	160260509	391	3.3041	0.000476406	LOC108707287	0	LOC100335115	18795
NC_030725	160279811..160280207	Peak	160279896	397	12.1403	3.22913e-34	LOC100335115	30	MGC80748	41503
NC_030725	169744651..169745004	Peak	169744801	354	2.10595	0.0176043	LOC108705449	7547	malt1.S	1343
NC_030725	173225397..173225760	Peak	173225500	364	123.448	0	LOC108707339	7382	LOC108707340	2551
NC_030725	177643872..177644207	Peak	177644005	336	1.91593	0.0276873	LOC108706461	302315	LOC108705540	459897
NC_030726	709837..710079	Peak	709927	243	2.11606	0.0171699	LOC108707781	69386	atp1a1.L	0
NC_030726	710868..711151	Peak	710951	284	1.985	0.023572	LOC108707781	70417	atp1a1.L	0
NC_030726	711911..712029	Peak	711969	119	2.41875	0.00778693	LOC108707781	71460	atp1a1.L	0
NC_030726	715152..715338	Peak	715255	187	2.30706	0.0105257	LOC108707781	74701	atp1a1.L	0
NC_030726	716217..716427	Peak	716324	211	3.77523	7.99297e-05	LOC108707781	75766	atp1a1.L	0
NC_030726	717446..717778	Peak	717538	333	5.91915	1.61808e-09	LOC108707781	76995	atp1a1.L	0
NC_030726	726118..726550	Peak	726245	433	2.08175	0.0186828	LOC108707781	85667	atp1a1.L	0
NC_030726	10891843..10892299	Peak	10891941	457	4.16588	1.55076e-05	hmgn1.L	0	LOC108707857	24267
NC_030726	10894779..10895423	Peak	10894874	645	5.00308	2.82108e-07	hmgn1.L	0	LOC108707857	21143
NC_030726	10897571..10898221	Peak	10897670	651	1.97105	0.024359	hmgn1.L	0	LOC108707857	18345
NC_030726	15026609..15026972	Peak	15026753	364	1.84562	0.0324738	LOC108707884	0	LOC108707885	250113
NC_030726	15863977..15864559	Peak	15864042	583	2.21895	0.0132452	LOC108707425	65823	LOC108707886	11159
NC_030726	33139606..33139959	Peak	33139660	354	2.06944	0.0192523	LOC108707954	0	LOC108707441	4266
NC_030726	33141416..33141658	Peak	33141497	243	2.99441	0.0013749	LOC108707954	0	LOC108707441	2567
NC_030726	44540602..44540796	Peak	44540752	195	1.65847	0.0486111	LOC108708021	45961	LOC108708022	0
NC_030726	45260958..45261359	Peak	45261033	402	3.71944	9.98305e-05	LOC108708029	10884	LOC108708028	0
NC_030726	51916023..51916242	Peak	51916138	220	1.92694	0.0269937	LOC108708055	9171	LOC398653	0
NC_030726	53253563..53254147	Peak	53253654	585	2.2843	0.0111771	csde1.L	0	nras.L	24448
NC_030726	53270274..53270919	Peak	53270372	646	1.88855	0.0294762	csde1.L	0	nras.L	7676
NC_030726	58195443..58195755	Peak	58195536	313	8.00586	5.93169e-16	ahdc1.L	17780	wasf2.L	22364
NC_030726	58784622..58785002	Peak	58784728	381	2.30854	0.0104846	rps6ka1.L	39474	hmgn2.L	0
NC_030726	58827772..58828121	Peak	58827846	350	2.17529	0.0148042	dhdds.L	18045	LOC108708102	0
NC_030726	63775991..63776392	Peak	63776079	402	1.86992	0.0307474	nucks1.L	0	LOC108708131	38438
NC_030726	63778559..63778959	Peak	63778637	401	4.19081	1.3898e-05	nucks1.L	0	LOC108708131	35871
NC_030726	63780222..63780491	Peak	63780301	270	2.17994	0.0146308	nucks1.L	0	LOC108708131	34339
NC_030726	74099630..74099803	Peak	74099772	174	3.27523	0.000527871	LOC108708182	0	gpr143.L	43221
NC_030726	80971529..80971771	Peak	80971637	243	1.73634	0.041252	LOC108708224	0	LOC108708225	5032
NC_030726	83697013..83697193	Peak	83697124	181	2.97913	0.00144534	LOC108707504	82667	LOC108708241	253044
NC_030726	88708027..88708615	Peak	88708103	589	2.29683	0.0108144	LOC108708278	6121	LOC108708279	0
NC_030726	88719039..88719583	Peak	88719093	545	2.1901	0.0142584	LOC108708279	9770	eef1a1o.L	0
NC_030726	88720655..88720934	Peak	88720742	280	2.44955	0.00715164	LOC108708279	11386	eef1a1o.L	0
NC_030726	88721176..88721834	Peak	88721721	659	2.65933	0.00391477	LOC108708279	11907	eef1a1o.L	0
NC_030726	88725148..88725414	Peak	88725231	267	8.27108	6.63782e-17	eef1a1o.L	22	ppt1.L	9637
NC_030726	95908519..95908812	Peak	95908625	294	2.14311	0.0160523	LOC108708331	0	asl.L	22431
NC_030726	97821478..97821819	Peak	97821619	342	1.69754	0.0447972	LOC108708346	315453	LOC108708345	0
NC_030726	104380198..104380373	Peak	104380279	176	3.0226	0.00125306	LOC108708381	192122	tmsb4x.S	0
NC_030726	124630903..124631307	Peak	124631041	405	1.7865	0.0370089	LOC108708491	699769	LOC398232	11448
NC_030726	125037114..125037546	Peak	125037231	433	1.67198	0.0472645	LOC108708493	75570	rnf219.L	168891
NC_030726	129100099..129100505	Peak	129100197	407	7.86822	1.79859e-15	LOC108708508	0	LOC108707735	483262
NC_030726	134451564..134451794	Peak	134451622	231	2.15321	0.015651	LOC108708522	79712	LOC108708523	0
NC_030726	134452313..134452539	Peak	134452426	227	2.23836	0.0125987	LOC108708522	80461	LOC108708523	0
NC_030726	134453505..134453651	Peak	134453559	147	3.59483	0.000162299	LOC108708522	81653	LOC108708523	0
NC_030726	137340739..137340954	Peak	137340870	216	10.9318	4.05933e-28	LOC108708551	13650	LOC108708553	0
NC_030726	147796032..147796259	Peak	147796169	228	2.97446	0.00146754	LOC108708633	15289	hnrnpa1	0
NC_030726	149101342..149101838	Peak	149101445	497	1.78361	0.0372436	map3k12.L	34369	pcbp2.L	0
NC_030726	149102540..149102794	Peak	149102618	255	1.86333	0.0312082	map3k12.L	35567	pcbp2.L	0
NC_030726	150026694..150026966	Peak	150026888	273	4.16377	1.56516e-05	LOC108708655	59687	krt18.L	0
NC_030726	150027770..150028174	Peak	150027850	405	12.3864	1.54873e-35	LOC108708655	60763	krt18.L	0
NC_030726	150028816..150029164	Peak	150028891	349	6.32992	1.22641e-10	LOC108708655	61809	krt18.L	0
NC_030726	150097507..150098142	Peak	150097596	636	4.80235	7.84055e-07	LOC108708656	0	LOC108708657	32538
NC_030726	150101357..150101662	Peak	150101442	306	5.34037	4.6379e-08	LOC108708656	0	LOC108708657	29018
NC_030726	150103728..150103890	Peak	150103796	163	5.96883	1.19481e-09	LOC108708656	0	LOC108708657	26790
NC_030726	150105016..150105494	Peak	150105445	479	4.74273	1.05428e-06	LOC108708656	0	LOC108708657	25186
NC_030726	150463898..150464535	Peak	150464445	638	2.39949	0.00820889	LOC108707560	43701	krt5.7.L	0
NC_030726	150466304..150466584	Peak	150466358	281	6.19744	2.86949e-10	LOC108707560	46107	krt5.7.L	0
NC_030726	150468270..150468443	Peak	150468359	174	1.66413	0.0480429	LOC108707560	48073	krt5.7.L	0
NC_030726	150469720..150469984	Peak	150469788	265	5.68513	6.53559e-09	LOC108707560	49523	krt5.7.L	0
NC_030726	161960574..161960757	Peak	161960656	184	2.30168	0.0106765	gjb2.L	0	LOC108707762	27504
NC_030726	165449555..165449915	Peak	165449660	361	50.2045	0	LOC108708740	129866	LOC108707575	6054
NC_030726	173986090..173986523	Peak	173986204	434	8.83827	4.86053e-19	LOC108708788	6215	LOC108708789	1215
NC_030726	174528965..174529288	Peak	174529180	324	2.62664	0.00431169	LOC108707611	100749	LOC108707612	0
NC_030726	174530452..174530775	Peak	174530551	324	11.9212	4.58747e-33	LOC108707611	102236	LOC108707612	0
NC_030726	174700505..174700899	Peak	174700626	395	4.74184	1.05894e-06	LOC108708798	24272	LOC108708799	3823
NC_030726	178548919..178549147	Peak	178549074	229	1.88263	0.0298752	LOC108708820	0	LOC108707616	31576
NC_030727	251285..251871	Peak	251439	587	2.60465	0.00459837	LOC108708842	0	LOC108709066	620722
NC_030727	4097373..4097588	Peak	4097469	216	1.94359	0.0259727	rpl23a.L	0	nek8.S	11656
NC_030727	8274869..8275282	Peak	8274955	414	123.792	0	tbc1d23.S	50166	LOC108709197	0
NC_030727	19902735..19902922	Peak	19902874	188	2.78532	0.00267375	il10rb.S	22341	LOC100101283	0
NC_030727	22221550..22221725	Peak	22221591	176	1.77692	0.0377907	LOC108709245	29076	hmgn1.S	0
NC_030727	22223300..22223500	Peak	22223402	201	5.4528	2.47912e-08	LOC108709245	30826	hmgn1.S	0
NC_030727	22224251..22224459	Peak	22224381	209	1.64874	0.0496004	LOC108709245	31777	hmgn1.S	0
NC_030727	22226174..22226579	Peak	22226259	406	9.05301	6.95383e-20	LOC108709245	33700	hmgn1.S	0
NC_030727	28944640..28944805	Peak	28944777	166	1.78717	0.0369548	LOC108709304	0	casq2.L	8190
NC_030727	29007402..29007648	Peak	29007492	247	4.83353	6.7066e-07	atp1a1.S	0	LOC108709305	42599
NC_030727	29008148..29008360	Peak	29008255	213	3.78025	7.83369e-05	atp1a1.S	0	LOC108709305	41887
NC_030727	29009199..29009424	Peak	29009367	226	2.80456	0.00251924	atp1a1.S	0	LOC108709305	40823
NC_030727	29012079..29012257	Peak	29012178	179	2.30225	0.0106606	atp1a1.S	0	LOC108709305	37990
NC_030727	29012714..29012911	Peak	29012794	198	3.34285	0.000414612	atp1a1.S	0	LOC108709305	37336
NC_030727	29015150..29015685	Peak	29015203	536	1.67736	0.0467364	atp1a1.S	41	LOC108709305	34562
NC_030727	29746436..29746846	Peak	29746557	411	6.60632	1.96992e-11	LOC108709312	0	LOC108709313	22955
NC_030727	34321404..34321679	Peak	34321497	276	3.16897	0.000764912	myo1c.S	43081	ywhae.S	0
NC_030727	35492649..35492927	Peak	35492705	279	1.6742	0.0470453	LOC108708888	63092	LOC108709347	91225
NC_030727	35500538..35501060	Peak	35500642	523	3.19489	0.000699426	LOC108708888	70981	LOC108709347	83092
NC_030727	35704034..35704397	Peak	35704189	364	2.1124	0.017326	LOC108709347	3880	ift20.S	309
NC_030727	41140083..41140257	Peak	41140178	175	2.42832	0.00758454	LOC108709386	8528	LOC100049136	0
NC_030727	42171015..42171350	Peak	42171261	336	16.4477	4.35708e-61	LOC108709392	79368	MGC115024	5823
NC_030727	43715542..43715732	Peak	43715626	191	1.70897	0.0437283	LOC108709405	78773	srsf3.S	0
NC_030727	46962773..46963201	Peak	46962832	429	7.2264	2.47975e-13	rn7sk	0	LOC108708902	1866
NC_030727	47735598..47736269	Peak	47735739	672	2.11803	0.0170864	LOC108709426	0	LOC108708903	14840
NC_030727	58886062..58886400	Peak	58886148	339	3.04914	0.00114748	LOC108709476	27688	LOC443644	0
NC_030727	58887123..58887232	Peak	58887182	110	2.83807	0.00226936	LOC108709476	28749	LOC443644	0
NC_030727	63013281..63013485	Peak	63013408	205	5.11642	1.55697e-07	hmg-17	0	rps6ka6.S	12542
NC_030727	66568976..66569100	Peak	66569047	125	1.65113	0.049356	LOC108709556	0	LOC108709557	15220
NC_030727	68952128..68952380	Peak	68952192	253	1.94154	0.0260967	dnali1.S	0	LOC108709574	55788
NC_030727	70763070..70763450	Peak	70763129	381	2.68816	0.00359236	khdrbs1.L	0	LOC108709581	8708
NC_030727	70765800..70766127	Peak	70765877	328	1.66227	0.0482295	khdrbs1.L	0	LOC108709581	6031
NC_030727	88332241..88332673	Peak	88332582	433	2.44224	0.00729827	egfl6.S	45448	LOC108709680	84191
NC_030727	103525076..103525396	Peak	103525212	321	2.29909	0.0107498	LOC108709755	186886	LOC108709756	0
NC_030727	108750649..108751028	Peak	108750750	380	35.1647	3.46486e-271	LOC108709775	45543	LOC108709126	29671
NC_030727	127887274..127887464	Peak	127887430	191	2.2147	0.0133904	LOC108709889	0	gpr84.S	135149
NC_030727	128238255..128238600	Peak	128238520	346	1.7126	0.0433931	nfe2.S	9746	hnrnpa1.S	0
NC_030727	128239125..128239501	Peak	128239215	377	1.66066	0.048391	nfe2.S	10616	hnrnpa1.S	0
NC_030727	130329612..130329999	Peak	130329933	388	2.69743	0.00349388	eif4b.S	49554	krt18.S	0
NC_030727	130330799..130331222	Peak	130330877	424	13.2183	3.43833e-40	eif4b.S	50741	krt18.S	0
NC_030727	130331476..130331692	Peak	130331558	217	6.88524	2.88453e-12	eif4b.S	51418	krt18.S	0
NC_030727	130332577..130333102	Peak	130332622	526	2.54705	0.00543183	eif4b.S	52519	krt18.S	0
NC_030727	130387222..130387767	Peak	130387694	546	1.95391	0.0253559	krt18.S	54483	krt8.S	58
NC_030727	130388254..130388605	Peak	130388339	352	6.48643	4.39477e-11	krt8.S	0	LOC108709133	72716
NC_030727	130392296..130392717	Peak	130392381	422	6.80214	5.15368e-12	krt8.S	0	LOC108709133	68604
NC_030727	130394625..130394757	Peak	130394690	133	3.7358	9.35591e-05	krt8.S	0	LOC108709133	66564
NC_030727	130396365..130396748	Peak	130396684	384	6.40916	7.31623e-11	krt8.S	0	LOC108709133	64573
NC_030727	130699294..130699752	Peak	130699345	459	3.87182	5.40126e-05	LOC108709008	46174	LOC108709910	0
NC_030727	130701107..130701243	Peak	130701177	137	2.05762	0.0198134	LOC108709008	47987	LOC108709910	0
NC_030727	130702899..130703177	Peak	130702946	279	3.29771	0.000487382	LOC108709008	49779	LOC108709910	0
NC_030727	130704142..130704610	Peak	130704233	469	2.94755	0.00160152	LOC108709910	60	LOC108709009	34000
NC_030727	151528371..151528601	Peak	151528533	231	3.03049	0.00122078	LOC108710029	292841	LOC108710030	0
NC_030727	152078070..152078472	Peak	152078197	403	52.3351	0	LOC108710030	543531	trnas-aga	303346
NC_030728	4368578..4368945	Peak	4368693	368	7.87101	1.75889e-15	LOC108710558	8036	LOC108710739	103966
NC_030728	4370925..4371299	Peak	4371073	375	27.8681	3.25444e-171	LOC108710558	10383	LOC108710739	101612
NC_030728	4408872..4409274	Peak	4409208	403	28.9149	3.8795e-184	LOC108710558	48330	LOC108710739	63637
NC_030728	4433816..4434111	Peak	4434013	296	44.7048	0	LOC108710558	73274	LOC108710739	38800
NC_030728	4434708..4435305	Peak	4434804	598	79.0079	0	LOC108710558	74166	LOC108710739	37606
NC_030728	4436273..4436837	Peak	4436734	565	16.6027	3.33066e-62	LOC108710558	75731	LOC108710739	36074
NC_030728	4437710..4437968	Peak	4437844	259	87.4142	0	LOC108710558	77168	LOC108710739	34943
NC_030728	4439108..4439552	Peak	4439217	445	118.87	0	LOC108710558	78566	LOC108710739	33359
NC_030728	4464017..4464621	Peak	4464513	605	49.1991	0	LOC108710558	103475	LOC108710739	8290
NC_030728	4465109..4465563	Peak	4465242	455	96.8218	0	LOC108710558	104567	LOC108710739	7348
NC_030728	4471131..4471255	Peak	4471199	125	47.6787	0	LOC108710558	110589	LOC108710739	1656
NC_030728	4471980..4472245	Peak	4472177	266	22.184	2.45223e-109	LOC108710558	111438	LOC108710739	666
NC_030728	4473389..4473611	Peak	4473527	223	97.7772	0	LOC108710558	112847	LOC108710739	0
NC_030728	4482084..4482405	Peak	4482323	322	23.6139	1.38739e-123	LOC108710739	291	LOC108710183	7607
NC_030728	4482884..4483461	Peak	4482962	578	18.7074	2.15337e-78	LOC108710739	1091	LOC108710183	6551
NC_030728	4498727..4499388	Peak	4498838	662	117.934	0	LOC108710183	2044	LOC108710740	60534
NC_030728	4505569..4506005	Peak	4505918	437	90.3523	0	LOC108710183	8886	LOC108710740	53917
NC_030728	4506560..4507068	Peak	4506655	509	64.0945	0	LOC108710183	9877	LOC108710740	52854
NC_030728	12379174..12379571	Peak	12379273	398	70.4533	0	ntf3	3460	LOC108710811	0
NC_030728	13611475..13611855	Peak	13611562	381	2.54893	0.00540263	LOC108710815	197197	LOC108710819	79888
NC_030728	14894355..14894544	Peak	14894461	190	2.05829	0.0197812	LOC108710195	7732	no38	0
NC_030728	15127249..15127563	Peak	15127323	315	3.57387	0.000175874	canx.S	0	LOC108710836	18138
NC_030728	20047471..20047695	Peak	20047585	225	1.92003	0.0274273	zmat2.L	36381	LOC108710862	60325
NC_030728	20071352..20071723	Peak	20071470	372	2.30786	0.0105035	zmat2.L	60262	LOC108710862	36297
NC_030728	21764377..21765018	Peak	21764932	642	42.332	0	MGC81120	189996	LOC108710893	376917
NC_030728	21765418..21766138	Peak	21765582	721	20.4549	2.71639e-93	MGC81120	191037	LOC108710893	375797
NC_030728	34665858..34666177	Peak	34665971	320	1.73637	0.0412496	stk10.S	0	pole4.L	48324
NC_030728	36717298..36717919	Peak	36717383	622	2.338	0.00969372	atp6v0e1.L	5759	LOC108710952	0
NC_030728	41556965..41557344	Peak	41557052	380	3.0912	0.000996745	LOC108711013	8136	slc5a8.L	0
NC_030728	48215064..48215504	Peak	48215389	441	1.84462	0.0325461	MGC52780	0	LOC108711054	134757
NC_030728	48216099..48216282	Peak	48216166	184	1.90929	0.0281124	MGC52780	0	LOC108711054	133979
NC_030728	48553426..48553776	Peak	48553512	351	1.67763	0.0467093	nudt4.S	0	LOC108711057	25788
NC_030728	48565416..48565767	Peak	48565527	352	1.71548	0.0431286	nudt4.S	0	LOC108711057	13797
NC_030728	52770606..52770835	Peak	52770727	230	1.68683	0.0458185	phlda1.L	29890	nap1l1.S	0
NC_030728	84813630..84813861	Peak	84813741	232	3.15276	0.000808667	snx1.L	11678	rps17.S	0
NC_030728	88798603..88798918	Peak	88798683	316	15.4098	7.03099e-54	bmp7.2.L	83943	LOC108711357	43035
NC_030728	95073887..95074030	Peak	95073960	144	1.80232	0.0357474	LOC108711409	0	usp8.L	2399
NC_030728	95237408..95237983	Peak	95237908	576	2.98722	0.00140766	LOC108711414	5213	LOC108711415	57366
NC_030728	95238479..95238842	Peak	95238579	364	1.81327	0.0348947	LOC108711414	6284	LOC108711415	56507
NC_030728	95239706..95240065	Peak	95239969	360	1.65202	0.0492653	LOC108711414	7511	LOC108711415	55284
NC_030728	99473297..99473616	Peak	99473390	320	3.94432	4.00134e-05	LOC108710306	53040	LOC108711455	0
NC_030728	99475292..99475664	Peak	99475402	373	3.26471	0.000547879	LOC108710306	55035	LOC108711455	0
NC_030728	99476153..99476603	Peak	99476263	451	2.34961	0.00939647	LOC108710306	55896	LOC108711455	0
NC_030728	99477694..99477908	Peak	99477803	215	4.88932	5.05936e-07	LOC108710306	57437	LOC108711455	0
NC_030728	99485817..99486371	Peak	99485947	555	1.89881	0.0287949	LOC108710306	65560	LOC108711455	0
NC_030728	109385171..109385503	Peak	109385408	333	3.04352	0.00116914	uaca.L	33597	LOC108711514	0
NC_030728	117329683..117330364	Peak	117329839	682	2.2136	0.0134281	LOC108710316	0	snrnp200.L	14550
NC_030728	119186278..119186573	Peak	119186479	296	1.85995	0.0314461	ykt6.L	16563	trnap-ugg	127
NC_030728	120450824..120451204	Peak	120450949	381	7.31999	1.23993e-13	LOC100462920	0	ebf2.S	116626
NC_030728	128907369..128907979	Peak	128907491	611	1.79614	0.0362361	trnag-ucc	85	trnam-cau	1489
NC_030728	129032530..129032698	Peak	129032603	169	3.40985	0.000324992	trnav-cac	43	trnak-cuu	114
NC_030728	129249026..129249354	Peak	129249143	329	2.14332	0.0160436	trnag-ucc	91	trnah-gug	1994
NC_030728	129261539..129261877	Peak	129261637	339	1.74111	0.0408324	trnah-gug	110	trnag-gcc	3144
NC_030728	131534431..131535023	Peak	131534979	593	2.28727	0.0110901	ilf3.L	0	LOC108710164	31097
NC_030728	131539154..131539413	Peak	131539242	260	2.31287	0.0103648	ilf3.L	0	LOC108710164	26707
NC_030728	131542356..131542476	Peak	131542411	121	1.72812	0.0419837	ilf3.L	0	LOC108710164	23644
NC_030728	131550864..131551494	Peak	131550944	631	1.95733	0.0251546	ilf3.L	0	LOC108710164	14626
NC_030728	132397049..132397409	Peak	132397125	361	11.8828	7.27067e-33	LOC108711704	9721	calr	0
NC_030728	132400258..132400611	Peak	132400333	354	3.98817	3.3292e-05	LOC108711704	12930	calr	0
NC_030728	132770618..132770974	Peak	132770772	357	3.50784	0.000225877	dnase2.L	22187	thibz.L	1971
NC_030728	133984420..133984596	Peak	133984520	177	2.66648	0.00383253	mri1.L	4424	khsrp.L	0
NC_030728	136360871..136361154	Peak	136361069	284	2.60151	0.00464071	trnal-aag	353	trnap-ugg	130
NC_030728	141705994..141706418	Peak	141706139	425	2.0189	0.0217486	LOC108711803	26404	LOC108711804	326
NC_030728	141737877..141738341	Peak	141738275	465	2.36596	0.00899158	srrt.L	0	LOC108711807	8629
NC_030728	143406084..143406503	Peak	143406412	420	11.1032	6.05183e-29	LOC108710533	19876	LOC108710534	16638
NC_030728	143406956..143407481	Peak	143407060	526	6.27967	1.69648e-10	LOC108710533	20748	LOC108710534	15660
NC_030728	144040388..144040537	Peak	144040462	150	2.55856	0.00525537	LOC108711842	1169	atp1b2	0
NC_030729	474433..474619	Peak	474570	187	2.85146	0.00217595	LOC108712509	63444	LOC108712511	64639
NC_030729	1589580..1589796	Peak	1589701	217	2.48373	0.00650074	has1.L	0	has-rs.L	8760
NC_030729	3861231..3861524	Peak	3861303	294	13.0437	3.45069e-39	cnot4.L	4542	LOC108712550	3910
NC_030729	4183185..4183480	Peak	4183267	296	3.34377	0.000413235	LOC108712551	0	LOC108712552	167913
NC_030729	4809914..4810230	Peak	4809966	317	3.1043	0.000953651	LOC108712562	1909	LOC108712252	4118
NC_030729	4883265..4883526	Peak	4883369	262	2.16854	0.0150588	bcl2l14.L	2203	LOC108712563	6991
NC_030729	34819777..34820149	Peak	34819885	373	4.70079	1.29576e-06	trnak-cuu	101	morf4l1.S	0
NC_030729	48066668..48067305	Peak	48066750	638	3.19442	0.000700561	LOC108712890	47002	LOC108712892	0
NC_030729	49351998..49352331	Peak	49352052	334	1.69347	0.0451826	LOC108712911	0	LOC108712912	13094
NC_030729	54463914..54464486	Peak	54463991	573	3.61051	0.000152795	larp6.S	0	MGC80849	28248
NC_030729	56875832..56876204	Peak	56875950	373	2.54673	0.00543683	trnad-guc	90	LOC108712330	4970
NC_030729	56887694..56887983	Peak	56887820	290	2.48051	0.00655967	trnad-guc	79	LOC108712962	6258
NC_030729	82929098..82929440	Peak	82929207	343	35.9731	1.10264e-283	LOC108713131	11413	LOC108712365	36465
NC_030729	101474209..101474582	Peak	101474291	374	2.16743	0.015101	LOC108713244	35	MGC81224	4215
NC_030729	113581847..113582178	Peak	113581938	332	12.718	2.34982e-37	hnrnph1.S	10246	ankhd1.S	14109
NC_030729	114099144..114099511	Peak	114099222	368	2.51446	0.00596079	hnrpa0	30307	LOC100302093	0
NC_030729	114099511..114100008	Peak	114099942	498	2.42115	0.00773581	hnrpa0	30674	LOC100302093	0
NC_030729	114100488..114100764	Peak	114100574	277	4.29467	8.74784e-06	hnrpa0	31651	LOC100302093	0
NC_030729	119162764..119163219	Peak	119162872	456	4.31559	7.95894e-06	trnak-cuu	101	LOC108713329	13310
NC_030730	7151735..7152091	Peak	7151873	357	1.99599	0.0229677	LOC108713749	8019	LOC108713750	2048
NC_030730	10903882..10904265	Peak	10904174	384	1.92654	0.0270186	LOC100653491	0	LOC108713785	19417
NC_030730	23124741..23124955	Peak	23124905	215	1.68219	0.0462664	LOC108713888	68797	ehd1.S	6813
NC_030730	26393856..26394078	Peak	26393919	223	2.09105	0.0182618	LOC108713920	48087	eef1g.L	0
NC_030730	26403535..26403848	Peak	26403618	314	1.96363	0.0247865	LOC108713920	57766	eef1g.L	0
NC_030730	27614721..27615083	Peak	27614848	363	2.31124	0.0104097	trnad-guc	68	trnad-guc	318
NC_030730	80664312..80664902	Peak	80664439	591	2.68372	0.00364042	LOC108714275	2792	MGC83421	239
NC_030730	80682936..80683557	Peak	80683030	622	3.93577	4.14649e-05	LOC108714275	21416	MGC83421	0
NC_030730	80684079..80684271	Peak	80684149	193	1.65902	0.0485554	LOC108714275	22559	MGC83421	0
NC_030730	80685658..80685887	Peak	80685812	230	2.12188	0.0169239	LOC108714275	24138	MGC83421	0
NC_030730	92112356..92112534	Peak	92112457	179	1.87188	0.0306114	frrs1.L	8168	palmd.L	0
NC_030730	92114380..92114766	Peak	92114488	387	1.71108	0.0435336	frrs1.L	10192	palmd.L	0
NC_030730	95027961..95028328	Peak	95028057	368	3.24347	0.00059042	LOC108714382	4521	rpl5.L	0
NC_030730	109107335..109107950	Peak	109107459	616	124.868	0	LOC108714487	618546	rgs18.L	206215
NC_030730	113386761..113386967	Peak	113386850	207	2.17991	0.0146321	LOC108714525	60408	rpl3.L	0
NC_030730	113388340..113388583	Peak	113388460	244	2.82067	0.00239617	LOC108714525	61987	rpl3.L	0
NC_030730	113389597..113389752	Peak	113389674	156	2.28573	0.0111349	LOC108714525	63244	rpl3.L	0
NC_030730	123559942..123560169	Peak	123560039	228	34.1545	5.73036e-256	LOC108713574	682349	LOC108714621	87501
NC_030730	143444110..143444386	Peak	143444299	277	2.44938	0.00715513	LOC108713595	994298	LOC108714734	37
NC_030731	1012430..1012644	Peak	1012485	215	1.97046	0.024393	sart1.S	0	LOC108715129	16536
NC_030731	1230061..1230439	Peak	1230177	379	4.01672	2.95074e-05	trnad-guc	108	trnal-caa	783
NC_030731	1663139..1663377	Peak	1663260	239	1.94289	0.0260144	LOC108715141	0	slc3a2	19658
NC_030731	6662868..6663432	Peak	6662950	565	2.2006	0.0138822	LOC108714934	5519	ftmt.L	0
NC_030731	6666891..6667121	Peak	6666983	231	1.66284	0.0481725	LOC108714934	9542	ftmt.L	0
NC_030731	23648813..23648879	Peak	23648839	67	2.80005	0.00255472	pla2g15.S	39570	nfatc3.S	14759
NC_030731	23649519..23650019	Peak	23649634	501	9.3118	6.28421e-21	pla2g15.S	40276	nfatc3.S	13619
NC_030731	23652093..23652413	Peak	23652305	321	3.76201	8.4276e-05	pla2g15.S	42850	nfatc3.S	11225
NC_030731	23652900..23653187	Peak	23653021	288	9.05906	6.57892e-20	pla2g15.S	43657	nfatc3.S	10451
NC_030731	23659427..23659752	Peak	23659513	326	44.9096	0	pla2g15.S	50184	nfatc3.S	3886
NC_030731	33279976..33280410	Peak	33280070	435	83.6554	0	LOC108715384	253271	LOC108715385	394092
NC_030731	39611331..39611493	Peak	39611413	163	2.0945	0.0181078	rpl13.S	0	LOC108715410	14970
NC_030731	49664444..49664745	Peak	49664606	302	1.64922	0.0495512	LOC108715465	34195	LOC108715466	0
NC_030731	64999549..64999728	Peak	64999664	180	4.48881	3.58112e-06	LOC108715567	15661	rps8.S	0
NC_030731	65002544..65002770	Peak	65002644	227	2.33909	0.0096653	LOC108715567	18656	rps8.S	0
NC_030731	79036519..79036871	Peak	79036621	353	5.14294	1.35237e-07	LOC108715668	113323	lmo4.1.L	448662
NC_030731	87930615..87930830	Peak	87930695	216	1.81062	0.0350998	LOC108715720	133676	rpsa.S	0
NC_030731	87934012..87934383	Peak	87934069	372	1.8236	0.0341065	LOC108715720	137073	rpsa.S	0
NC_030731	120953574..120954179	Peak	120953648	606	4.28184	9.26782e-06	pde12.S	5629	arf4	0
NC_030731	120957444..120957834	Peak	120957545	391	1.86277	0.0312476	pde12.S	9499	arf4	0
NC_030732	4391712..4392055	Peak	4391998	344	9.6043	3.83404e-22	fshr.L	0	lhcgr-A	205603
NC_030732	4392468..4392783	Peak	4392626	316	6.44131	5.92229e-11	fshr.L	0	lhcgr-A	204875
NC_030732	23119677..23120259	Peak	23120118	583	1.77826	0.0376806	LOC108716546	18506	LOC108716539	0
NC_030732	23120672..23121257	Peak	23120755	586	4.42619	4.79571e-06	LOC108716539	0	LOC108716543	3229
NC_030732	23123286..23123570	Peak	23123461	285	4.78275	8.64569e-07	LOC108716539	1919	LOC108716543	916
NC_030732	23124881..23125211	Peak	23125129	331	3.14472	0.000831238	LOC108716539	3514	LOC108716543	0
NC_030732	23182918..23183267	Peak	23183024	350	1.71048	0.0435883	LOC108716550	0	LOC108716542	257
NC_030732	23183935..23184244	Peak	23184030	310	2.52324	0.00581401	LOC108716550	598	LOC108716542	0
NC_030732	23220568..23220835	Peak	23220746	268	4.50306	3.34904e-06	LOC108716553	0	LOC108716102	17382
NC_030732	23238917..23239287	Peak	23239006	371	1.87588	0.0303359	LOC108716102	0	LOC432208	29562
NC_030732	23239866..23240043	Peak	23239929	178	3.04556	0.00116125	LOC108716102	0	LOC432208	28806
NC_030732	23241181..23241390	Peak	23241250	210	3.63353	0.000139784	LOC108716102	0	LOC432208	27459
NC_030732	23677651..23678000	Peak	23677799	350	2.43359	0.00747503	vegfa.L	38604	rsph9.L	122731
NC_030732	33759505..33759852	Peak	33759652	348	2.12806	0.016666	LOC108716597	125174	LOC108716598	11391
NC_030732	56919725..56919926	Peak	56919878	202	3.13504	0.000859166	LOC108716727	7542	LOC108716728	152207
NC_030732	60331564..60331963	Peak	60331698	400	1.69761	0.0447906	LOC108716743	0	map1lc3c.L	134160
NC_030732	69306087..69306285	Peak	69306235	199	1.88293	0.0298548	LOC108716329	3925	LOC108716784	207187
NC_030732	71043065..71043333	Peak	71043266	269	8.04919	4.16712e-16	LOC108716149	14325	LOC108716789	25025
NC_030732	71043907..71044286	Peak	71044065	380	6.75293	7.24448e-12	LOC108716149	15167	LOC108716789	24072
NC_030732	108203819..108204039	Peak	108203905	221	3.27138	0.000535124	eif5a.L	0	rpl22l1.L	7730
NC_030732	113120088..113120284	Peak	113120250	197	2.26846	0.0116506	ccnl1.L	78188	LOC108717039	0
NC_030732	116198604..116198800	Peak	116198750	197	1.77764	0.0377312	irs1.S	31560	LOC108716219	422938
NC_030732	121597472..121597892	Peak	121597577	421	12.9718	8.84243e-39	LOC108717080	9775	cul3.L	8123
NC_030732	128311559..128311994	Peak	128311627	436	3.17899	0.000738945	atp1b3.L	0	LOC108716230	34665
NC_030732	128333451..128333893	Peak	128333553	443	2.11579	0.0171814	atp1b3.L	0	LOC108716230	12766
NC_030732	129008293..129008737	Peak	129008422	445	1.74969	0.0400861	slco2a1.L	67575	MGC84433	0
NC_030732	136320406..136320777	Peak	136320545	372	1.94006	0.0261861	sox11.L	580462	LOC108717168	0
NC_030732	137706599..137706983	Peak	137706910	385	2.92586	0.00171752	adam17.L	21247	LOC108717177	0
NC_030732	144736154..144736346	Peak	144736285	193	2.55984	0.00523605	LOC108717205	366869	LOC108717206	453619
NC_030732	146886030..146886397	Peak	146886196	368	4.30907	8.1972e-06	LOC108717211	0	opn5.L	33617
NC_030732	151797880..151798546	Peak	151797988	667	2.087	0.018444	pinx1.L	0	sox7.L	40204
NC_030732	155089995..155090363	Peak	155090103	369	2.21621	0.0133386	rab10.L	0	garem2.L	43740
NC_030732	159054091..159054356	Peak	159054199	266	19.3962	4.15819e-84	LOC108716072	2525	LOC108716296	533
NC_030733	6172239..6172616	Peak	6172326	378	3.12235	0.00089708	hist1h3g.L	32	hsp90ab1.S	23997
NC_030733	6197989..6198368	Peak	6198068	380	3.09426	0.00098652	hsp90ab1.S	0	slc35b2.L	14979
NC_030733	6199127..6199404	Peak	6199221	278	2.56491	0.00516008	hsp90ab1.S	0	slc35b2.L	13943
NC_030733	6200457..6200599	Peak	6200527	143	6.81491	4.71604e-12	hsp90ab1.S	0	slc35b2.L	12748
NC_030733	6201898..6202034	Peak	6201957	137	7.32669	1.17956e-13	hsp90ab1.S	0	slc35b2.L	11313
NC_030733	6356509..6356703	Peak	6356653	195	1.98223	0.0237269	LOC108717638	43900	LOC108717639	129987
NC_030733	6770144..6770597	Peak	6770255	454	3.93278	4.19839e-05	LOC108717640	8411	LOC108717645	0
NC_030733	6771991..6772335	Peak	6772048	345	5.38408	3.64088e-08	LOC108717643	1100	LOC108717648	0
NC_030733	6782920..6783305	Peak	6783086	386	1.94487	0.0258954	LOC108717642	7645	LOC108717646	0
NC_030733	6784841..6785168	Peak	6784912	328	4.32154	7.74736e-06	LOC108717644	1067	LOC108717647	0
NC_030733	6785755..6786135	Peak	6786058	381	2.72814	0.0031846	LOC108717644	1981	LOC108717647	0
NC_030733	13236475..13236665	Peak	13236616	191	1.8479	0.0323085	trnas-gcu	29612	LOC108717700	0
NC_030733	24348636..24349047	Peak	24348782	412	1.85789	0.0315922	LOC108717394	88762	LOC108717748	72653
NC_030733	25355058..25355248	Peak	25355151	191	1.69435	0.0450994	rps27a.L	0	LOC108717749	1637
NC_030733	35742086..35742317	Peak	35742170	232	1.69241	0.0452844	LOC108717817	24919	hnrnpu.S	0
NC_030733	36096829..36097390	Peak	36096897	562	1.76753	0.0385696	LOC108717818	127777	LOC108717404	0
NC_030733	40139315..40139730	Peak	40139448	416	1.78476	0.0371498	esr1.S	37972	LOC108717833	0
NC_030733	46838832..46839040	Peak	46838978	209	11.7971	2.01895e-32	LOC108717875	7639	LOC108717413	116139
NC_030733	66921422..66921770	Peak	66921571	349	4.40962	5.1777e-06	fut9.S	449149	LOC108717965	151962
NC_030733	72104421..72104768	Peak	72104522	348	3.01908	0.00126774	hmgn3.S	0	LOC108717992	9383
NC_030733	73754829..73755073	Peak	73754996	245	18.287	5.24945e-75	eef1a1.L	0	LOC108717996	12882
NC_030733	73756332..73756406	Peak	73756370	75	3.09445	0.000985875	eef1a1.L	0	LOC108717996	11549
NC_030733	73757129..73757304	Peak	73757215	176	5.17672	1.12911e-07	eef1a1.L	0	LOC108717996	10651
NC_030733	79734485..79735108	Peak	79735010	624	3.03199	0.00121472	LOC108717438	0	LOC108717369	0
NC_030733	79736681..79737296	Peak	79736764	616	8.52442	7.67881e-18	LOC108717438	0	LOC108717369	0
NC_030733	80781644..80782255	Peak	80782193	612	12.4356	8.37162e-36	LOC108718023	63042	LOC108718024	361783
NC_030733	80782764..80783374	Peak	80782845	611	11.404	1.99557e-30	LOC108718023	64162	LOC108718024	360664
NC_030733	82793087..82793434	Peak	82793171	348	2.80795	0.00249288	b3gnt7.S	91890	ncl.S	0
NC_030733	82795386..82795605	Peak	82795498	220	8.05601	3.94142e-16	b3gnt7.S	94189	ncl.S	0
NC_030733	82797205..82797342	Peak	82797277	138	7.06883	7.81208e-13	b3gnt7.S	96008	ncl.S	0
NC_030733	82798052..82798327	Peak	82798207	276	3.2389	0.000599955	b3gnt7.S	96855	ncl.S	0
NC_030733	82798767..82799394	Peak	82798847	628	10.3796	1.53545e-25	b3gnt7.S	97570	ncl.S	0
NC_030733	82800821..82801456	Peak	82800927	636	2.97847	0.00144845	b3gnt7.S	99624	ncl.S	0
NC_030733	83021797..83021962	Peak	83021883	166	2.34441	0.0095285	LOC108718041	91458	ptma.S	0
NC_030733	83025139..83025527	Peak	83025214	389	2.3242	0.0100575	ptma.S	40	LOC108718042	133693
NC_030733	87376055..87376433	Peak	87376358	379	73.2696	0	xxylt1.L	0	LOC108718078	23378
NC_030733	98904016..98904344	Peak	98904145	329	1.90237	0.0285616	LOC108717586	2504	LOC108718129	949
NC_030733	103376590..103376952	Peak	103376682	363	37.0024	5.24361e-300	LOC496217	44272	LOC108718147	170740
NC_030733	110203536..110203957	Peak	110203590	422	2.23674	0.0126516	atpb-3	0	tfdp2.S	40657
NC_030733	110233489..110234111	Peak	110234028	623	2.64673	0.00406376	atpb-3	0	tfdp2.S	10503
NC_030733	118714652..118715280	Peak	118715200	629	2.7768	0.00274485	LOC108718238	27530	ywhaq.S	0
NC_030733	118715761..118716011	Peak	118715871	251	1.83881	0.0329716	LOC108718238	28639	ywhaq.S	0
NC_030733	121742144..121742328	Peak	121742281	185	1.85086	0.0320949	LOC108718254	127414	mycn.S	189365
NC_030733	121972248..121972413	Peak	121972382	166	3.57238	0.000176876	mycn.S	33256	fam49a.S	244606
NC_030733	131352087..131352432	Peak	131352194	346	2.38873	0.00845328	LOC108718297	276202	LOC108718298	22767
NC_030734	233062..233255	Peak	233179	194	1.728	0.0419943	LOC108719507	11191	LOC108718447	7095
NC_030734	2686370..2686662	Peak	2686470	293	3.05073	0.00114143	LOC108718653	4891	LOC108718659	0
NC_030734	3248800..3249093	Peak	3248891	294	2.17597	0.0147786	LOC108718675	26651	smarcc1.L	0
NC_030734	3285440..3285787	Peak	3285587	348	1.87908	0.0301165	LOC108718675	63291	smarcc1.L	0
NC_030734	8112931..8113362	Peak	8113004	432	3.84676	5.9846e-05	LOC108718463	0	gars.L	39985
NC_030734	15540962..15541186	Peak	15541078	225	60.5561	0	gtpbp4.L	0	idi1.L	8524
NC_030734	28553015..28553208	Peak	28553160	194	3.64809	0.000132101	cdk14.L	0	fzd1.L	56831
NC_030734	35029688..35029871	Peak	35029785	184	1.69753	0.0447984	tra2a.L	0	LOC108718636	11273
NC_030734	35042409..35042762	Peak	35042535	354	3.26116	0.000554788	LOC108718636	0	igf2bp3.L	76009
NC_030734	37114966..37115318	Peak	37115080	353	4.86595	5.69552e-07	LOC108718872	93853	LOC108718873	222853
NC_030734	41894553..41894927	Peak	41894652	375	2.76057	0.00288506	oxnad1.L	194499	LOC108718916	0
NC_030734	44477349..44477711	Peak	44477433	363	1.77383	0.038046	rpl15.L	0	LOC108718924	10486
NC_030734	46108651..46109016	Peak	46108797	366	1.71531	0.0431444	LOC108718930	911036	eomes.L	0
NC_030734	52286496..52286819	Peak	52286588	324	1.75551	0.0395859	eif1b	96	prlh.L	14281
NC_030734	55060806..55061058	Peak	55060903	253	2.44304	0.00728215	LOC108718982	34320	blvra.L	0
NC_030734	60521662..60522282	Peak	60522216	621	1.8651	0.031084	bbs9.L	0	LOC108719009	20
NC_030734	72066024..72066282	Peak	72066131	259	6.82052	4.53553e-12	LOC108719066	22973	LOC108718512	52032
NC_030734	72066810..72067060	Peak	72066928	251	2.07032	0.0192111	LOC108719066	23759	LOC108718512	51254
NC_030734	72067656..72068238	Peak	72067757	583	3.18034	0.00073552	LOC108719066	24605	LOC108718512	50076
NC_030734	72069695..72069895	Peak	72069768	201	1.78385	0.0372237	LOC108719066	26644	LOC108718512	48419
NC_030734	72167427..72167609	Peak	72167576	183	1.94866	0.0256681	chmp5.L	0	LOC108719069	140612
NC_030734	73268657..73269075	Peak	73268740	419	2.78271	0.00269535	LOC108719073	218539	LOC108719076	8246
NC_030734	99096830..99097121	Peak	99096899	292	1.9166	0.0276443	LOC108718539	8693	darmin.L	0
NC_030734	99097616..99097817	Peak	99097735	202	2.88037	0.00198602	LOC108718539	9479	darmin.L	0
NC_030734	111178200..111178422	Peak	111178363	223	1.90815	0.0281859	LOC108719228	107140	LOC108719229	366540
NC_030734	130567282..130567596	Peak	130567379	315	1.98674	0.0234758	laptm4b.L	14916	LOC108719354	0
NC_030734	132139227..132139572	Peak	132139322	346	2.26883	0.0116393	pabpc1.S	0	ywhaz.S	31372
NC_030734	132191649..132191983	Peak	132191709	335	2.13891	0.0162214	pabpc1.S	33020	ywhaz.S	0
NC_030734	147236773..147237130	Peak	147236929	358	1.83816	0.0330196	LOC108719432	113814	LOC108719433	598544
NC_030734	149076410..149076631	Peak	149076506	222	4.6924	1.35013e-06	ago2.S	34554	rplp1.L	0
NC_030735	1897074..1897601	Peak	1897505	528	5.09395	1.75343e-07	LOC108695529	5134	LOC108695579	0
NC_030735	1898086..1898699	Peak	1898159	614	4.84573	6.30735e-07	LOC108695579	0	LOC108695577	564
NC_030735	1899394..1899949	Peak	1899869	556	3.21827	0.000644829	LOC108695579	251	LOC108695577	0
NC_030735	1900424..1900719	Peak	1900535	296	9.48107	1.2584e-21	LOC108695577	22	LOC108695576	0
NC_030735	1901196..1901600	Peak	1901292	405	7.38441	7.65669e-14	LOC108695576	0	LOC108695575	0
NC_030735	1902051..1902508	Peak	1902150	458	3.82016	6.66824e-05	LOC108695575	14	LOC108719649	2525
NC_030735	8650920..8651269	Peak	8651026	350	1.6859	0.0459077	galnt11.S	16352	LOC108719820	0
NC_030735	20245714..20246090	Peak	20245884	377	2.4094	0.00798934	nebl.S	181881	plxdc2.L	0
NC_030735	22031635..22032240	Peak	22032137	606	2.04268	0.0205422	LOC108719883	5979	rpp38.S	8393
NC_030735	22032704..22032928	Peak	22032770	225	3.00032	0.00134847	LOC108719883	7048	rpp38.S	7705
NC_030735	23614504..23615118	Peak	23614626	615	5.51058	1.78828e-08	LOC108719891	0	LOC108719892	206924
NC_030735	25840720..25841072	Peak	25840866	353	7.72746	5.48556e-15	LOC108719675	0	LOC108719907	106019
NC_030735	29641313..29641519	Peak	29641424	207	5.5945	1.1063e-08	agr2	102564	ahr.S	54315
NC_030735	38189187..38189520	Peak	38189262	334	1.89169	0.0292662	LOC108719955	0	LOC108719956	16888
NC_030735	39365627..39365996	Peak	39365741	370	37.5464	0	LOC108719959	123542	LOC108719960	104228
NC_030735	43226299..43226926	Peak	43226409	628	31.9645	1.70006e-224	LOC108719982	62909	LOC108719983	20217
NC_030735	56755892..56756246	Peak	56756029	355	8.27309	6.52635e-17	LOC108720028	35575	ptpn3.S	22512
NC_030735	57591105..57591433	Peak	57591227	329	1.81838	0.0345032	LOC108719707	0	murc.S	140166
NC_030735	63834988..63835280	Peak	63835063	293	1.8273	0.0338275	ssr1	0	LOC108720062	19345
NC_030735	88135821..88136024	Peak	88135975	204	1.77571	0.0378901	cdh2.S	71835	dsc3.S	336240
NC_030735	96834331..96834663	Peak	96834462	333	1.79741	0.0361351	LOC108695331	160270	LOC108695332	8820
NC_030735	108514063..108514380	Peak	108514150	318	6.92395	2.19613e-12	pabpc1.L	0	ywhaz.L	43102
NC_030735	108527342..108527567	Peak	108527454	226	2.95189	0.00157917	pabpc1.L	0	ywhaz.L	29915
NC_030735	108530219..108530682	Peak	108530302	464	2.66951	0.00379807	pabpc1.L	0	ywhaz.L	26800
NC_030735	108534295..108534921	Peak	108534371	627	5.21804	9.04154e-08	pabpc1.L	0	ywhaz.L	22561
NC_030735	119942202..119942544	Peak	119942345	343	1.85964	0.031468	LOC108695449	361812	adcy8.S	0
NC_030735	120753264..120753582	Peak	120753370	319	3.07069	0.00106783	LOC108695453	58953	LOC108695454	38853
NC_030735	120777275..120777635	Peak	120777356	361	89.785	0	LOC108695453	82964	LOC108695454	14800
NC_030735	124066705..124066927	Peak	124066807	223	3.66716	0.00012263	LOC108695459	20866	MGC114621	0
NC_030735	125460958..125461134	Peak	125461100	177	1.87944	0.0300921	LOC108719769	0	LOC108695463	39957
NC_030735	127103546..127103845	Peak	127103768	300	46.4704	0	LOC108695475	129551	LOC108695476	41621
NC_030735	127104282..127104878	Peak	127104365	597	52.6772	0	LOC108695475	130287	LOC108695476	40588
NC_030735	127105813..127106090	Peak	127105928	278	23.8884	2.02246e-126	LOC108695475	131818	LOC108695476	39376
NC_030735	127107386..127108023	Peak	127107483	638	12.0466	1.0108e-33	LOC108695475	133391	LOC108695476	37443
NC_030735	127177203..127177616	Peak	127177301	414	8.82584	5.43203e-19	LOC108695476	10099	LOC108719775	5511
NC_030735	127368482..127368791	Peak	127368568	310	4.6792	1.44e-06	LOC108695480	26108	cyhr1.S	9228
NC_030735	127743908..127744276	Peak	127744013	369	16.3645	1.71383e-60	LOC108695484	92582	LOC100493194.L	11107
NC_030736	1812848..1813305	Peak	1812946	458	8.11302	2.46877e-16	LOC108695999	9610	mxi1.L	0
NC_030736	4872223..4872487	Peak	4872302	265	2.07245	0.0191118	nanos1.L	12016	eif3a.L	0
NC_030736	4873679..4873876	Peak	4873779	198	1.7191	0.0427983	nanos1.L	13472	eif3a.L	0
NC_030736	5106912..5107248	Peak	5107079	337	1.99325	0.0231168	rgs10.L	3979	LOC108696022	0
NC_030736	7463459..7463699	Peak	7463563	241	1.81804	0.0345288	gnb3-b	503	LOC108696054	13525
NC_030736	7795008..7795425	Peak	7795322	418	2.33588	0.0097487	LOC108696061	0	mg:bb02e05	21147
NC_030736	7799455..7799705	Peak	7799538	251	1.79495	0.0363307	LOC108696061	0	mg:bb02e05	16867
NC_030736	19609769..19610064	Peak	19609853	296	76.9396	0	LOC108696121	0	LOC108696122	78162
NC_030736	44723996..44724342	Peak	44724092	347	112.811	0	LOC108695788	518315	grid1.L	0
NC_030736	52852215..52852332	Peak	52852268	118	2.10938	0.0174558	slc43a1.L	0	LOC108696305	0
NC_030736	59982533..59982698	Peak	59982621	166	9.76774	7.74348e-23	LOC108696369	48681	hspa8.L	0
NC_030736	59983740..59984071	Peak	59983840	332	5.07458	1.9418e-07	LOC108696369	49888	hspa8.L	0
NC_030736	59984409..59984958	Peak	59984558	550	6.04716	7.37115e-10	LOC108696369	50557	hspa8.L	0
NC_030736	59985714..59986131	Peak	59985781	418	4.01356	2.99046e-05	LOC108696369	51862	hspa8.L	0
NC_030736	59986424..59986771	Peak	59986517	348	5.37103	3.91445e-08	LOC108696369	52572	hspa8.L	0
NC_030736	60349963..60350302	Peak	60350100	340	2.29799	0.0107812	scn3b.L	12417	atp12a.S	33867
NC_030736	66193851..66194086	Peak	66193999	236	16.1708	4.05065e-59	ets1.L	41871	LOC108696996	1136
NC_030736	73575087..73575279	Peak	73575193	193	4.86928	5.60027e-07	LOC108696438	7189	LOC108696439	2074
NC_030736	73961492..73961801	Peak	73961549	310	1.8472	0.0323592	LOC108696452	9771	LOC108696453	0
NC_030736	78322936..78323172	Peak	78323032	237	3.69927	0.000108112	LOC108696500	37488	sfxn4.S	5158
NC_030736	83753071..83753256	Peak	83753182	186	12.0234	1.33896e-33	pank4.L	2316	kbp	22739
NC_030736	86567610..86567955	Peak	86567707	346	14.693	3.57604e-49	LOC108696556	52586	LOC108696557	97466
NC_030736	86585620..86586046	Peak	86585683	427	17.2755	3.5986e-67	LOC108696556	70596	LOC108696557	79375
NC_030736	86587251..86587494	Peak	86587325	244	5.99612	1.01047e-09	LOC108696556	72227	LOC108696557	77927
NC_030736	86589042..86589566	Peak	86589123	525	10.197	1.02231e-24	LOC108696556	74018	LOC108696557	75855
NC_030736	86965488..86965816	Peak	86965539	329	9.57659	5.01506e-22	LOC108696559	19017	dvl1.L	8112
NC_030736	87646070..87646669	Peak	87646156	600	14.5557	2.68558e-48	LOC108696563	11619	LOC108696569	17492
NC_030736	87656841..87657373	Peak	87656890	533	3.23399	0.000610371	LOC108696563	22390	LOC108696569	6788
NC_030736	88676255..88676564	Peak	88676511	310	3.80883	6.98127e-05	LOC108696575	15791	ybx1.S	0
NC_030736	88677851..88678265	Peak	88677930	415	12.1999	1.55586e-34	LOC108696575	17387	ybx1.S	0
NC_030736	88681128..88681753	Peak	88681202	626	4.99514	2.93968e-07	LOC108696575	20664	ybx1.S	0
NC_030736	90317566..90318176	Peak	90317661	611	1.91661	0.0276437	LOC728026.L	0	LOC108696591	19976
NC_030736	92802875..92803486	Peak	92802964	612	2.41328	0.00790493	LOC108695862	47785	LOC108696602	0
NC_030736	102772325..102772640	Peak	102772428	316	41.2351	0	lipe.L	50176	LOC108696710	141882
NC_030736	108319284..108319552	Peak	108319444	269	2.60937	0.0045354	LOC108695907	50623	otog.L	0
NC_030736	108320290..108320545	Peak	108320447	256	3.67669	0.000118138	LOC108695907	51629	otog.L	0
NC_030736	109069210..109069833	Peak	109069756	624	2.43599	0.00742559	snrnp70.L	0	LOC108696762	7464
NC_030736	109070490..109070635	Peak	109070544	146	2.17369	0.0148642	snrnp70.L	0	LOC108696762	6662
NC_030736	117000643..117000851	Peak	117000786	209	3.08098	0.00103159	LOC108695946	0	LOC108696820	38202
NC_030736	121058813..121059159	Peak	121058958	347	2.49007	0.00638595	LOC108696856	51566	LOC108695960	0
NC_030736	121210610..121210947	Peak	121210684	338	2.34584	0.00949209	MGC154492	0	pqlc2.L	13336
NC_030736	124295942..124296287	Peak	124296053	346	9.97873	9.44352e-24	LOC108696890	4601	LOC108696913	27609
NC_030736	124336397..124336630	Peak	124336520	234	2.21292	0.0134516	LOC108696913	0	LOC108696914	3205
NC_030736	126783066..126783255	Peak	126783179	190	10.2854	4.10133e-25	LOC108696949	11288	trnal-aag	37628
NC_030736	126783682..126784294	Peak	126783804	613	3.30661	0.000472161	trnal-aag	0
NC_030737	3479291..3479509	Peak	3479392	219	1.881	0.0299858	LOC108697322	11473	eif3a	0
NC_030737	3484789..3485098	Peak	3484938	310	1.6958	0.0449621	LOC108697322	16971	eif3a	0
NC_030737	3877674..3877961	Peak	3877738	288	3.25533	0.00056631	a2m.S	0	LOC108697913	32644
NC_030737	3881525..3881710	Peak	3881610	186	2.35538	0.00925193	a2m.S	0	LOC108697913	28895
NC_030737	3883196..3883818	Peak	3883265	623	4.24663	1.08504e-05	a2m.S	0	LOC108697913	26787
NC_030737	3887223..3887501	Peak	3887396	279	1.99809	0.0228533	a2m.S	0	LOC108697913	23104
NC_030737	3890318..3890468	Peak	3890387	151	3.5626	0.000183601	a2m.S	0	LOC108697913	20137
NC_030737	3895342..3896016	Peak	3895463	675	1.8212	0.0342884	a2m.S	0	LOC108697913	14589
NC_030737	22337774..22338260	Peak	22337877	487	2.90204	0.00185368	LOC398189	0	LOC108697439	24758
NC_030737	22339379..22339642	Peak	22339441	264	9.17016	2.36158e-20	LOC398189	0	LOC108697439	23376
NC_030737	22348340..22348581	Peak	22348443	242	2.13896	0.0162193	LOC398189	0	LOC108697439	14437
NC_030737	22351159..22351423	Peak	22351359	265	2.88791	0.00193904	LOC398189	0	LOC108697439	11595
NC_030737	27164955..27165638	Peak	27165097	684	5.01493	2.65263e-07	LOC108697471	191259	LOC108697472	0
NC_030737	43494630..43494987	Peak	43494728	358	1.7639	0.0388745	LOC108697225	75126	LOC108697549	0
NC_030737	43677092..43677556	Peak	43677206	465	2.12078	0.0169703	hspa1l.S	0	LOC108697550	25359
NC_030737	43678824..43679188	Peak	43678891	365	5.8243	2.86766e-09	hspa1l.S	0	LOC108697550	23727
NC_030737	43679949..43680204	Peak	43680107	256	6.50896	3.78362e-11	hspa1l.S	0	LOC108697550	22711
NC_030737	43681187..43681572	Peak	43681292	386	6.97184	1.56417e-12	hspa1l.S	0	LOC108697550	21343
NC_030737	43681802..43681952	Peak	43681869	151	7.24086	2.22923e-13	hspa1l.S	0	LOC108697550	20963
NC_030737	45291852..45292215	Peak	45291945	364	66.984	0	LOC108697563	632879	LOC108697229	482658
NC_030737	61305044..61305367	Peak	61305097	324	5.91403	1.66921e-09	nadk.S	34076	LOC108697636	18218
NC_030737	61525091..61525404	Peak	61525233	314	1.81393	0.0348441	LOC108697637	20420	LOC108697639	1613
NC_030737	61895122..61895518	Peak	61895190	397	4.06286	2.42377e-05	LOC108697641	18236	mxra8.S	6640
NC_030737	62188631..62188960	Peak	62188690	330	5.43433	2.75014e-08	LOC108697644	84936	LOC108697645	43759
NC_030737	62763962..62764419	Peak	62764012	458	5.30445	5.65053e-08	cdk11b.S	17664	LOC108697651	6553
NC_030737	62765139..62765436	Peak	62765196	298	11.2309	1.43837e-29	cdk11b.S	18841	LOC108697651	5536
NC_030737	62767366..62767504	Peak	62767426	139	3.66615	0.000123115	cdk11b.S	21068	LOC108697651	3468
NC_030737	62768077..62768688	Peak	62768608	612	1.65207	0.0492597	cdk11b.S	21779	LOC108697651	2284
NC_030737	63585671..63585996	Peak	63585938	326	6.61677	1.83563e-11	cldn19.S	43429	nsep1	0
NC_030737	63587564..63587835	Peak	63587644	272	23.5382	8.28519e-123	cldn19.S	45322	nsep1	0
NC_030737	63591051..63591455	Peak	63591117	405	15.3916	9.3194e-54	cldn19.S	48809	nsep1	0
NC_030737	64758926..64759513	Peak	64759427	588	1.74414	0.0405677	LOC108697670	0	LOC108697672	15014
NC_030737	67992657..67993032	Peak	67992756	376	1.81893	0.0344611	phf13.S	0	dnajc11.S	29958
NC_030737	72232065..72232445	Peak	72232150	381	2.30706	0.0105257	u2af2.S	0	epn2.S	44070
NC_030737	72235922..72236334	Peak	72236246	413	1.99067	0.0232587	u2af2.S	0	epn2.S	40181
NC_030737	72245952..72246516	Peak	72246051	565	3.10693	0.0009452	u2af2.S	0	epn2.S	29999
NC_030737	72247294..72247538	Peak	72247409	245	2.03304	0.021024	u2af2.S	0	epn2.S	28977
NC_030737	80533548..80533758	Peak	80533667	211	2.47417	0.00667724	LOC108697804	0	LOC108697805	10874
NC_030737	80534318..80534609	Peak	80534410	292	2.07382	0.0190478	LOC108697804	0	LOC108697805	10023
NC_030737	85032480..85032714	Peak	85032559	235	1.91762	0.0275798	LOC108697275	11053	LOC108697276	0
NC_030737	85400906..85401257	Peak	85401060	352	6.25142	2.03368e-10	padi2.S	0	sdhb.S	9754
NC_030738	94832..95011	Peak	94899	180	1.70238	0.0443423	LOC108698076	0	LOC108698077	5205
NC_030738	1446508..1446776	Peak	1446697	269	2.17944	0.0146495	LOC108698120	0	tubb4b.L	0
NC_030738	1447945..1448154	Peak	1448056	210	2.40658	0.00805137	LOC108698120	1167	tubb4b.L	0
NC_030738	2477871..2478489	Peak	2477957	619	2.23809	0.0126075	glul.S	0	LOC108698161	19198
NC_030738	2478794..2479040	Peak	2478989	247	2.07398	0.0190406	glul.S	0	LOC108698161	18647
NC_030738	2480472..2480929	Peak	2480549	458	7.34674	1.0155e-13	glul.S	0	LOC108698161	16758
NC_030738	2857303..2857477	Peak	2857414	175	3.31052	0.000465617	LOC108698168	0	LOC108698169	0
NC_030738	6783188..6783336	Peak	6783266	149	1.85797	0.0315868	MGC82053	8593	LOC445840	0
NC_030738	6875716..6876098	Peak	6876032	383	1.8422	0.0327227	surf6.L	0	LOC108698211	12343
NC_030738	6876820..6877128	Peak	6876909	309	2.06969	0.0192409	surf6.L	0	LOC108698211	11313
NC_030738	10513434..10513646	Peak	10513518	213	2.10674	0.01757	LOC108698237	1200	rpl35.L	0
NC_030738	19283788..19284355	Peak	19283926	568	1.75181	0.039903	LOC108698303	112482	LOC108698304	22855
NC_030738	21822757..21823090	Peak	21822844	334	5.01113	2.70555e-07	LOC108698327	8359	nono.L	0
NC_030738	21824801..21825360	Peak	21824890	560	1.68212	0.0462724	LOC108698327	10403	nono.L	0
NC_030738	21893008..21893191	Peak	21893083	184	4.19575	1.35985e-05	MGC69466.L	6122	gjb1.L	0
NC_030738	21893696..21894324	Peak	21893778	629	2.36412	0.00903638	MGC69466.L	6810	gjb1.L	0
NC_030738	21903146..21903770	Peak	21903219	625	1.87095	0.0306762	gjb1.L	31	LOC108699520	16753
NC_030738	24021787..24022075	Peak	24021843	289	16.308	4.32677e-60	zc4h2.L	66587	LOC108698363	3982
NC_030738	24026251..24026679	Peak	24026342	429	8.98884	1.24931e-19	zc4h2.L	71051	LOC108698363	0
NC_030738	24028340..24028903	Peak	24028406	564	9.43847	1.89135e-21	zc4h2.L	73140	LOC108698363	0
NC_030738	24035749..24036353	Peak	24035824	605	12.6765	3.9885e-37	zc4h2.L	80549	LOC108698363	0
NC_030738	24040905..24041500	Peak	24040993	596	10.3952	1.30353e-25	zc4h2.L	85705	LOC108698363	0
NC_030738	24043118..24043504	Peak	24043173	387	18.1841	3.45015e-74	LOC108698363	13	LOC108698366	11221
NC_030738	24045687..24046288	Peak	24045748	602	10.2166	8.35709e-25	LOC108698363	2582	LOC108698366	8437
NC_030738	24048796..24049110	Peak	24048864	315	19.6075	6.67011e-86	LOC108698363	5691	LOC108698366	5615
NC_030738	24050627..24051083	Peak	24050687	457	15.8956	3.3975e-57	LOC108698363	7522	LOC108698366	3642
NC_030738	24054923..24055335	Peak	24055014	413	3.46622	0.000263917	LOC108698363	11818	LOC108698366	0
NC_030738	24058317..24058644	Peak	24058373	328	16.6856	8.34601e-63	LOC108698366	15	LOC108698365	1399
NC_030738	24060375..24060901	Peak	24060415	527	8.88112	3.3095e-19	LOC108698366	2073	LOC108698365	0
NC_030738	24062174..24062784	Peak	24062247	611	9.79968	5.64733e-23	LOC108698365	4	LOC108698367	10279
NC_030738	31055006..31055624	Peak	31055098	619	19.8593	4.57471e-88	LOC108698410	121725	LOC108698411	51912
NC_030738	34792924..34793228	Peak	34792991	305	1.97004	0.0244171	LOC108698421	280021	LOC108698422	162208
NC_030738	34873082..34873468	Peak	34873175	387	32.2896	4.90143e-229	LOC108698421	360179	LOC108698422	81968
NC_030738	36731066..36731334	Peak	36731137	269	1.911	0.0280024	hmgb3	0	LOC108698429	5099
NC_030738	38209739..38210310	Peak	38209818	572	4.25902	1.02664e-05	slc25a5.L	0	ube2a.L	34986
NC_030738	38210339..38210940	Peak	38210891	602	3.00348	0.00133454	slc25a5.L	0	ube2a.L	34356
NC_030738	38211769..38211937	Peak	38211857	169	4.21925	1.22559e-05	slc25a5.L	0	ube2a.L	33359
NC_030738	38212394..38212938	Peak	38212482	545	1.74446	0.0405393	slc25a5.L	0	ube2a.L	32358
NC_030738	38329090..38329451	Peak	38329201	362	2.36533	0.00900698	LOC108698440	7684	rpl39.S	0
NC_030738	49415039..49415447	Peak	49415152	409	2.97631	0.00145869	rtn2.L	4927	LOC108698514	20146
NC_030738	49867725..49868081	Peak	49867863	357	2.93611	0.00166176	LOC108698525	2272	LOC108698527	6034
NC_030738	50000873..50001072	Peak	50001023	200	2.11487	0.0172205	lgals9b.L	0	LOC108698531	3818
NC_030738	50347443..50347696	Peak	50347567	254	1.79316	0.0364735	sh3bp5l.L	1527	LOC108698542	0
NC_030738	52269780..52269958	Peak	52269929	179	2.26514	0.0117519	LOC108698561	27223	LOC108698562	0
NC_030738	53653022..53653663	Peak	53653135	642	3.51716	0.000218094	trnak-cuu	97	LOC108698943	237803
NC_030738	68757090..68757274	Peak	68757241	185	1.79771	0.0361113	LOC108698744	721261	LOC108698745	6943
NC_030738	69312990..69313296	Peak	69313063	307	37.705	0	sav1.L	3193	nemf.L	0
NC_030738	96681392..96681744	Peak	96681508	353	2.26934	0.0116239	LOC108699283	120005	LOC108698987	82437
NC_030738	96691054..96691411	Peak	96691177	358	6.35439	1.04626e-10	LOC108699283	129667	LOC108698987	72770
NC_030738	96747922..96748278	Peak	96748043	357	1.73786	0.0411175	LOC108699283	186535	LOC108698987	15903
NC_030738	96755817..96756253	Peak	96755939	437	6.50982	3.76201e-11	LOC108699283	194430	LOC108698987	7928
NC_030738	96763576..96763927	Peak	96763697	352	1.91614	0.0276739	LOC108699283	202189	LOC108698987	254
NC_030738	96841984..96842441	Peak	96842113	458	2.34119	0.00961114	LOC108698987	77083	LOC108698988	31646
NC_030738	96847697..96848206	Peak	96847780	510	2.28398	0.0111863	LOC108698987	82796	LOC108698988	25881
NC_030738	96856077..96856500	Peak	96856204	424	2.97894	0.00144623	LOC108698987	91176	LOC108698988	17587
NC_030738	96868777..96868998	Peak	96868851	222	2.04469	0.0204426	LOC108698987	103876	LOC108698988	5089
NC_030738	96879373..96879720	Peak	96879500	348	1.8895	0.0294127	LOC108698988	3687	LOC108698989	332
NC_030738	96894296..96894873	Peak	96894393	578	2.02788	0.0212863	LOC108698989	13488	rnu2	10079
NC_030738	96905172..96905565	Peak	96905298	394	6.29534	1.53361e-10	LOC108698989	24364	rnu2	0
NC_030738	100055365..100055806	Peak	100055432	442	45.5893	0	LOC108699022	0	LOC108699023	6801
NC_030738	102083035..102083455	Peak	102083148	421	2.42027	0.00775448	LOC108699329	0	apcs.L	303273
NC_030738	104277223..104277655	Peak	104277336	433	15.3318	2.34577e-53	LOC108699070	7275	LOC108699071	899
NC_030738	107616190..107616576	Peak	107616283	387	2.93096	0.00168958	mrpl24.L	10554	hdgf.L	0
NC_030738	118085901..118086124	Peak	118086046	224	2.64939	0.00403192	ilf2.L	0	npr1.L	11267
NC_030738	118088323..118088715	Peak	118088411	393	2.90772	0.00182038	ilf2.L	0	npr1.L	8676
NC_030739	3830042..3830274	Peak	3830180	233	2.11293	0.0173034	srsf5.S	0	LOC108699727	23406
NC_030739	5485403..5485920	Peak	5485827	518	83.7481	0	acot2.S	73908	LOC108699739	0
NC_030739	5486435..5487036	Peak	5486544	602	141.744	0	acot2.S	74940	LOC108699739	0
NC_030739	15454242..15454627	Peak	15454570	386	15.3232	2.67544e-53	MGC84280	10699	LOC108699790	75
NC_030739	15502153..15502786	Peak	15502231	634	36.7045	3.09742e-295	LOC108699791	0	LOC108699792	17730
NC_030739	22668199..22668528	Peak	22668329	330	3.11832	0.000909437	LOC108699832	360410	LOC108700633	172532
NC_030739	24718384..24719009	Peak	24718932	626	36.165	1.08052e-286	gtf2a1.S	3086	LOC108700487	11234
NC_030739	24719318..24720123	Peak	24719587	806	15.9442	1.56314e-57	gtf2a1.S	4020	LOC108700487	10120
NC_030739	27673039..27673243	Peak	27673128	205	2.78212	0.00270025	glul.L	0	arrdc1.S	8221
NC_030739	27674973..27675161	Peak	27675055	189	4.10775	1.99764e-05	glul.L	0	arrdc1.S	6303
NC_030739	32680262..32680623	Peak	32680346	362	2.735	0.00311905	set.L	0	LOC108699942	15652
NC_030739	32682633..32682909	Peak	32682723	277	2.25313	0.0121255	set.L	0	LOC108699942	13366
NC_030739	32684648..32684920	Peak	32684721	273	8.04188	4.42345e-16	set.L	0	LOC108699942	11355
NC_030739	36435020..36435375	Peak	36435136	356	2.15626	0.0155316	LOC108700454	16062	LOC108699987	12336
NC_030739	40356551..40356860	Peak	40356647	310	1.65836	0.0486227	LOC108700023	102764	LOC108700022	0
NC_030739	51164749..51165084	Peak	51164884	336	2.98988	0.00139544	LOC108700068	46612	LOC108700651	543173
NC_030739	51607162..51607516	Peak	51607314	355	1.91405	0.0278072	LOC108700068	489025	LOC108700651	100741
NC_030739	57657620..57657962	Peak	57657762	343	1.95604	0.02523	LOC108700104	49369	LOC108700105	19324
NC_030739	64302386..64302790	Peak	64302441	405	2.24271	0.0124578	hmgb3.S	0	mtnr1b	27439
NC_030739	65528601..65528939	Peak	65528740	339	2.4283	0.00758483	LOC108700658	23357	fam199x.S	15948
NC_030739	65921999..65922335	Peak	65922102	337	1.87032	0.0307194	LOC108700139	6037	rpl39.L	0
NC_030739	66828598..66829251	Peak	66828697	654	70.2771	0	LOC108700144	701493	LOC108700145	579008
NC_030739	74330744..74331034	Peak	74330841	291	6.43744	6.07543e-11	LOC108700174	383727	LOC108700175	34323
NC_030739	76918919..76919286	Peak	76919033	368	1.99799	0.0228591	LOC108700194	11730	LOC108700195	15863
NC_030739	77085256..77085850	Peak	77085405	595	5.70467	5.82858e-09	LOC108700198	35230	LOC108700199	0
NC_030739	97593047..97593442	Peak	97593125	396	1.73327	0.041524	LOC108700429	0	xgc-1	10565
NC_030740	1012696..1013012	Peak	1012799	317	2.06455	0.0194827	krt.S	0	terf2ip.L	7787
NC_030740	1013773..1014011	Peak	1013946	239	3.14894	0.000819325	krt.S	0	terf2ip.L	6788
NC_030740	1014837..1014947	Peak	1014890	111	2.09299	0.018175	krt.S	0	terf2ip.L	5852
NC_030740	1016122..1016503	Peak	1016190	382	4.85331	6.07083e-07	krt.S	0	terf2ip.L	4296
NC_030740	1098575..1098902	Peak	1098695	328	1.87855	0.0301533	krt19.L	0	LOC108701974	10244
NC_030740	1101185..1101367	Peak	1101283	183	5.82959	2.77827e-09	krt19.L	0	LOC108701974	7779
NC_030740	1248298..1248589	Peak	1248391	292	3.59964	0.000159329	xk81a1.L	0	LOC108700758	20719
NC_030740	1248849..1249015	Peak	1248961	167	3.63364	0.000139728	xk81a1.L	0	LOC108700758	20293
NC_030740	1249593..1249829	Peak	1249678	237	2.94771	0.00160069	xk81a1.L	0	LOC108700758	19479
NC_030740	1250363..1250570	Peak	1250411	208	4.53007	2.94815e-06	xk81a1.L	0	LOC108700758	18738
NC_030740	1251408..1251664	Peak	1251477	257	2.14237	0.0160818	xk81a1.L	0	LOC108700758	17644
NC_030740	1422288..1422691	Peak	1422381	404	2.89695	0.00188407	smarce1.L	0	ccr7.L	16753
NC_030740	2457131..2457316	Peak	2457224	186	2.15691	0.0155064	42sp43.L	4657	rpl19.L	0
NC_030740	2578959..2579386	Peak	2579035	428	2.66243	0.00387889	lasp1.L	36	trnac-gca	0
NC_030740	2589185..2589617	Peak	2589279	433	1.89776	0.0288636	LOC108700787	0	c17orf98.L	2614
NC_030740	3724758..3725003	Peak	3724819	246	1.89277	0.0291943	ywhab.L	0	pabpc1l.S	11075
NC_030740	9262982..9263325	Peak	9263124	344	1.81762	0.0345611	LOC108701771	0	LOC108700888	53464
NC_030740	17531698..17532305	Peak	17531854	608	2.69649	0.00350373	LOC108701781	9915	LOC108702043	6336
NC_030740	19663009..19663384	Peak	19663105	376	3.16746	0.000768882	LOC108700977	66277	notum.L	75271
NC_030740	21285211..21285456	Peak	21285306	246	5.75729	4.27382e-09	actg1.L	0	LOC108700984	144887
NC_030740	32313350..32313880	Peak	32313411	531	1.83857	0.0329896	top1.1.L	0	plcg1.L	34576
NC_030740	37852174..37852789	Peak	37852241	616	1.9317	0.0266982	LOC108701813	4100	srsf2.L	0
NC_030740	42093554..42093788	Peak	42093659	235	1.73731	0.0411664	rnf222.S	5395	trnam-cau	29944
NC_030740	45100990..45101385	Peak	45101064	396	1.88411	0.0297751	LOC108701233	18859	LOC108701234	19718
NC_030740	51367157..51367581	Peak	51367224	425	3.84328	6.07e-05	LOC108701830	0	LOC108701288	4764
NC_030740	51616602..51617235	Peak	51617146	634	1.85087	0.0320943	LOC108701290	5632	tuba1a.S	0
NC_030740	51618309..51618461	Peak	51618347	153	1.97312	0.0242407	LOC108701290	7339	tuba1a.S	0
NC_030740	51621163..51621581	Peak	51621238	419	1.89891	0.0287881	LOC108701290	10193	tuba1a.S	0
NC_030740	51651229..51651464	Peak	51651284	236	2.9805	0.0014389	LOC108701290	40259	tuba1a.S	0
NC_030740	67379602..67379993	Peak	67379718	392	15.8664	5.41557e-57	LOC108701379	1125	MGC53355	45456
NC_030740	68495670..68495872	Peak	68495818	203	3.96512	3.66792e-05	kiaa1715.L	351452	LOC108701385	7387
NC_030740	69416136..69416598	Peak	69416524	463	1.83526	0.0332333	MGC80991	35921	LOC108701396	3101
NC_030740	76507554..76507979	Peak	76507644	426	4.42379	4.84916e-06	adarb1.L	88340	fam207a.L	0
NC_030740	79429106..79429484	Peak	79429253	379	8.40301	2.17593e-17	fzd7.L	57423	LOC108701457	6293
NC_030740	80839821..80840054	Peak	80839898	234	3.56168	0.000184242	eef1b2.L	0	LOC108701465	9876
NC_030740	80841722..80842051	Peak	80841768	330	2.7404	0.00306826	eef1b2.L	19	LOC108701465	7879
NC_030740	83720402..83720792	Peak	83720482	391	52.5264	0	LOC108701492	5092	stat1.L	5750
NC_030740	84598341..84598970	Peak	84598442	630	3.27258	0.00053286	hspe1.L	14671	actb.L	0
NC_030740	88509842..88510015	Peak	88509941	174	2.40495	0.00808738	emp2.L	0	LOC108701520	4766
NC_030740	96456735..96456926	Peak	96456876	192	3.17293	0.000754537	LOC108701562	48613	zfand2a.L	16290
NC_030740	106906943..106907510	Peak	106907417	568	86.5685	0	lcmt1.L	0	LOC108702061	57874
NC_030740	106908055..106908710	Peak	106908175	656	73.8347	0	lcmt1.L	0	LOC108702061	56674
NC_030740	107852302..107852704	Peak	107852613	403	102.943	0	LOC108701654	110222	LOC108701655	0
NC_030740	107853375..107853851	Peak	107853557	477	58.5918	0	LOC108701654	111295	LOC108701655	0
NC_030740	110240747..110241039	Peak	110240992	293	2.66982	0.00379464	rpl3l.L	5436	rps2.L	0
NC_030740	114330527..114330715	Peak	114330665	189	4.13039	1.81071e-05	LOC108701912	32466	trnar-ucu	176
NC_030740	117372318..117372545	Peak	117372414	228	6.68937	1.12063e-11	LOC108701747	16127	MGC84267	0
NC_030740	117373412..117374048	Peak	117373523	637	3.15119	0.000813042	LOC108701747	17221	MGC84267	0
NC_030741	876542..876953	Peak	876632	412	6.11547	4.81359e-10	krt.L	0	LOC108702470	5566
NC_030741	877593..877807	Peak	877746	215	11.1397	4.01921e-29	krt.L	0	LOC108702470	4712
NC_030741	879867..880244	Peak	879957	378	14.9777	5.13295e-51	krt.L	0	LOC108702470	2275
NC_030741	1075247..1075384	Peak	1075316	138	2.04759	0.0203002	MGC53311	0	krt12.L	11822
NC_030741	1089047..1089133	Peak	1089093	87	4.27236	9.6708e-06	krt12.L	0	xak-c.S	7981
NC_030741	1090267..1090422	Peak	1090353	156	2.66884	0.00380563	krt12.L	0	xak-c.S	6692
NC_030741	1198629..1199074	Peak	1198695	446	1.74966	0.0400886	LOC108702475	0	ccr7-b	18626
NC_030741	2298024..2298472	Peak	2298115	449	1.75641	0.039509	rpl23.L	0	MGC81258	3422
NC_030741	15367514..15367796	Peak	15367589	283	3.06386	0.0010925	LOC108702644	15260	vapb.L	0
NC_030741	22827987..22828252	Peak	22828162	266	2.69635	0.00350516	bahcc1.S	94313	actg1.S	0
NC_030741	29909672..29909841	Peak	29909745	170	1.81092	0.035077	MGC130708	0	LOC108702763	12700
NC_030741	34490102..34490533	Peak	34490452	432	1.6742	0.0470454	mettl23.S	4494	LOC108702828	0
NC_030741	37077669..37078041	Peak	37077822	373	1.79809	0.0360815	znf750.S	147411	LOC108702224	0
NC_030741	38517490..38518119	Peak	38517601	630	1.89773	0.0288657	LOC443659	6828	trnam-cau	12155
NC_030741	46680043..46680624	Peak	46680125	582	2.45688	0.00700745	LOC108702254	5471	LOC108702924	0
NC_030741	46706802..46706905	Peak	46706848	104	3.15994	0.000789	LOC108702925	0	LOC108702926	20184
NC_030741	46707538..46708094	Peak	46708059	557	1.91165	0.0279605	LOC108702925	0	LOC108702926	18995
NC_030741	46709208..46709629	Peak	46709260	422	3.73438	9.40875e-05	LOC108702925	17	LOC108702926	17460
NC_030741	46965834..46966119	Peak	46966054	286	2.39176	0.00838392	LOC108702930	16974	LOC108702929	0
NC_030741	46967894..46968139	Peak	46967959	246	1.77609	0.0378589	LOC108702930	19034	LOC108702929	0
NC_030741	72000043..72000300	Peak	72000124	258	1.97068	0.0243802	bmpr2.S	12821	nop58.S	0
NC_030741	76209489..76209658	Peak	76209563	170	3.49022	0.000241315	LOC108703085	12231	LOC108703086	0
NC_030741	76210642..76211189	Peak	76210761	548	6.92916	2.11672e-12	LOC108703085	13384	LOC108703086	0
NC_030741	98424575..98424825	Peak	98424782	251	2.26663	0.0117063	LOC108703223	6866	LOC108703225	0

## Sheet: G3-xlLARP6-2HA-anti-HA_S17_L001
Chromosome	Region	Name	Center of peak	Length	Peak shape score	P-value	5' gene	5' distance	3' gene	3' distance
NC_030724	2845900..2846273	Peak	2845997	374	2.77369	0.0027712	LOC108697129	0	LOC108697130	49235
NC_030724	38385669..38385944	Peak	38385768	276	1.75143	0.039936	LOC108698801	2417	cdkn2aip.L	10102
NC_030724	42336122..42336415	Peak	42336227	294	1.80627	0.0354381	MGC52578	0	galnt7.L	9306
NC_030724	42337589..42338069	Peak	42337699	481	2.4672	0.00680867	MGC52578	0	galnt7.L	7652
NC_030724	68034463..68034602	Peak	68034523	140	16.5554	7.31383e-62	ppp3ca.L	151335	h2afz.L	44173
NC_030724	68036110..68036442	Peak	68036244	333	4.23693	1.13299e-05	ppp3ca.L	152982	h2afz.L	42333
NC_030724	68036997..68037293	Peak	68037221	297	5.17124	1.16275e-07	ppp3ca.L	153869	h2afz.L	41482
NC_030724	79852671..79853254	Peak	79852771	584	1.94244	0.0260417	hnrnpdl.L	0	hnrnpd.L	14786
NC_030724	79853895..79854117	Peak	79854009	223	3.61177	0.000152055	hnrnpdl.L	0	hnrnpd.L	13923
NC_030724	80930332..80930900	Peak	80930421	569	4.39435	5.55525e-06	LOC108711517	0	LOC108711527	203828
NC_030724	80942142..80942515	Peak	80942256	374	9.5344	7.53809e-22	LOC108711517	11623	LOC108711527	192213
NC_030724	96746929..96747191	Peak	96747036	263	3.10415	0.000954122	LOC108719894	55716	cirbp.L	0
NC_030724	141907735..141908392	Peak	141907816	658	2.94103	0.0016356	mettl17.L	0	tmem55b.L	29230
NC_030724	142371800..142372131	Peak	142371868	332	4.23852	1.125e-05	LOC108715186	0	LOC108715203	43798
NC_030724	146345891..146346222	Peak	146346027	332	26.5195	2.88739e-155	LOC108715661	3832	LOC494858	10143
NC_030724	168205789..168206077	Peak	168205908	289	4.70553	1.26606e-06	LOC108717221	377912	LOC108717241	0
NC_030724	184383188..184383488	Peak	184383387	301	1.81159	0.0350244	rps23.L	0	LOC108717564	15782
NC_030724	201282622..201282914	Peak	201282727	293	2.21464	0.0133925	LOC108718407	46381	LOC108718408	46631
NC_030725	10159274..10159446	Peak	10159315	173	1.78409	0.0372048	fgfrl1.S	0	LOC108705828	189428
NC_030725	18339367..18339704	Peak	18339471	338	42.6038	0	LOC108706544	145808	LOC108706545	66070
NC_030725	35095261..35095583	Peak	35095370	323	6.69849	1.05295e-11	LOC108706623	10880	LOC108704291	1090349
NC_030725	37654283..37654426	Peak	37654341	144	2.04329	0.0205121	hmgb2.S	0	LOC108706629	10427
NC_030725	41584127..41584464	Peak	41584241	338	13.6177	1.57156e-42	LOC108706642	468656	LOC108706643	0
NC_030725	85203907..85204315	Peak	85204222	409	1.7719	0.0382052	LOC108706841	162331	cirbp.S	0
NC_030725	85205640..85205984	Peak	85205757	345	2.31225	0.010382	LOC108706841	164064	cirbp.S	0
NC_030725	109945036..109945633	Peak	109945563	598	2.08593	0.0184925	LOC108704875	38015	LOC108704882	0
NC_030725	109946197..109946499	Peak	109946307	303	4.17725	1.47528e-05	LOC108704875	39176	LOC108704882	0
NC_030725	140334037..140334331	Peak	140334136	295	55.5981	0	march3.S	0	LOC397911	79504
NC_030725	146724037..146724351	Peak	146724248	315	36.5698	4.32519e-293	LOC108707219	485736	LOC108707220	103085
NC_030725	160260414..160260719	Peak	160260511	306	2.20099	0.0138682	LOC108707287	0	LOC100335115	18897
NC_030725	160279797..160280099	Peak	160279906	303	6.70038	1.03942e-11	LOC100335115	16	MGC80748	41611
NC_030725	173225391..173225777	Peak	173225492	387	65.3356	0	LOC108707339	7376	LOC108707340	2534
NC_030726	716192..716418	Peak	716298	227	1.75198	0.039889	LOC108707781	75741	atp1a1.L	0
NC_030726	717437..717768	Peak	717548	332	2.76113	0.00288012	LOC108707781	76986	atp1a1.L	0
NC_030726	10891190..10891601	Peak	10891514	412	1.88224	0.0299015	sh3bgr.L	72860	wrb.L	0
NC_030726	10894327..10894513	Peak	10894413	187	2.56903	0.00509925	hmgn1.L	0	LOC108707857	22053
NC_030726	15863947..15864535	Peak	15864019	589	2.27111	0.0115702	LOC108707425	65793	LOC108707886	11183
NC_030726	33141407..33141670	Peak	33141507	264	2.23257	0.0127885	LOC108707954	0	LOC108707441	2555
NC_030726	45260941..45261364	Peak	45261044	424	1.83631	0.0331562	LOC108708029	10867	LOC108708028	0
NC_030726	58195438..58195863	Peak	58195519	426	4.91369	4.46887e-07	ahdc1.L	17775	wasf2.L	22256
NC_030726	63778537..63778835	Peak	63778646	299	1.91143	0.0279749	nucks1.L	0	LOC108708131	35995
NC_030726	88707324..88707760	Peak	88707682	437	1.889	0.0294462	LOC108708278	5418	LOC108708279	0
NC_030726	88721615..88721863	Peak	88721789	249	2.38866	0.00845505	LOC108708279	12346	eef1a1o.L	0
NC_030726	88725131..88725447	Peak	88725218	317	5.01656	2.63031e-07	eef1a1o.L	5	ppt1.L	9604
NC_030726	129100090..129100436	Peak	129100212	347	3.05743	0.00111622	LOC108708508	0	LOC108707735	483331
NC_030726	134451550..134451822	Peak	134451713	273	1.76352	0.0389061	LOC108708522	79698	LOC108708523	0
NC_030726	134453474..134453643	Peak	134453557	170	2.10483	0.0176532	LOC108708522	81622	LOC108708523	0
NC_030726	137340728..137341071	Peak	137340838	344	4.76273	9.54951e-07	LOC108708551	13639	LOC108708553	0
NC_030726	147796038..147796272	Peak	147796211	235	2.13853	0.016237	LOC108708633	15295	hnrnpa1	0
NC_030726	150027753..150028040	Peak	150027860	288	6.82742	4.32264e-12	LOC108708655	60746	krt18.L	0
NC_030726	150028806..150029147	Peak	150028901	342	3.23308	0.000612326	LOC108708655	61799	krt18.L	0
NC_030726	150097468..150097763	Peak	150097555	296	2.99182	0.00138661	LOC108708656	0	LOC108708657	32917
NC_030726	150101349..150101621	Peak	150101409	273	2.98876	0.00140058	LOC108708656	0	LOC108708657	29059
NC_030726	150103710..150103901	Peak	150103798	192	3.1492	0.000818583	LOC108708656	0	LOC108708657	26779
NC_030726	150104659..150105131	Peak	150104727	473	1.94387	0.0259553	LOC108708656	0	LOC108708657	25549
NC_030726	150105131..150105521	Peak	150105431	391	3.66259	0.000124839	LOC108708656	0	LOC108708657	25159
NC_030726	150464934..150465198	Peak	150465088	265	2.48953	0.00639552	LOC108707560	44737	krt5.7.L	0
NC_030726	150466277..150466611	Peak	150466361	335	4.12388	1.86268e-05	LOC108707560	46080	krt5.7.L	0
NC_030726	150469700..150469996	Peak	150469770	297	3.55461	0.00018927	LOC108707560	49503	krt5.7.L	0
NC_030726	165449543..165449836	Peak	165449656	294	23.8219	9.9104e-126	LOC108708740	129854	LOC108707575	6133
NC_030726	173986076..173986328	Peak	173986193	253	3.63096	0.000141187	LOC108708788	6201	LOC108708789	1410
NC_030726	174530444..174530826	Peak	174530558	383	5.0015	2.84426e-07	LOC108707611	102228	LOC108707612	0
NC_030727	8274862..8275266	Peak	8274961	405	64.3617	0	tbc1d23.S	50159	LOC108709197	0
NC_030727	22223294..22223794	Peak	22223376	501	2.18568	0.0144194	LOC108709245	30820	hmgn1.S	0
NC_030727	22226162..22226564	Peak	22226269	403	4.82738	6.91713e-07	LOC108709245	33688	hmgn1.S	0
NC_030727	29007378..29007653	Peak	29007488	276	2.30652	0.0105408	atp1a1.S	0	LOC108709305	42594
NC_030727	29008149..29008369	Peak	29008281	221	2.13293	0.0164653	atp1a1.S	0	LOC108709305	41878
NC_030727	29009164..29009422	Peak	29009357	259	1.91869	0.027512	atp1a1.S	0	LOC108709305	40825
NC_030727	29012689..29012935	Peak	29012812	247	1.75394	0.0397205	atp1a1.S	0	LOC108709305	37312
NC_030727	29745995..29746189	Peak	29746089	195	3.85486	5.78971e-05	LOC108709312	0	LOC108709313	23612
NC_030727	35500528..35500862	Peak	35500614	335	2.00907	0.0222646	LOC108708888	70971	LOC108709347	83290
NC_030727	42171024..42171351	Peak	42171251	328	9.53952	7.17479e-22	LOC108709392	79377	MGC115024	5822
NC_030727	46962753..46963202	Peak	46962842	450	4.21506	1.24855e-05	rn7sk	0	LOC108708902	1865
NC_030727	47735189..47735352	Peak	47735262	164	1.79823	0.0360705	LOC108709426	0	LOC108708903	15757
NC_030727	58887096..58887240	Peak	58887163	145	1.79453	0.0363645	LOC108709476	28722	LOC443644	0
NC_030727	63013264..63013482	Peak	63013398	219	3.57452	0.000175438	hmg-17	0	rps6ka6.S	12545
NC_030727	68952104..68952722	Peak	68952202	619	1.67263	0.0471999	dnali1.S	0	LOC108709574	55446
NC_030727	108750200..108750405	Peak	108750294	206	19.0184	6.00137e-81	LOC108709775	45094	LOC108709126	30294
NC_030727	130330788..130331227	Peak	130330886	440	7.62119	1.25675e-14	eif4b.S	50730	krt18.S	0
NC_030727	130331469..130331707	Peak	130331568	239	3.93276	4.19884e-05	eif4b.S	51411	krt18.S	0
NC_030727	130331876..130332305	Peak	130332249	430	1.73019	0.0417982	eif4b.S	51818	krt18.S	0
NC_030727	130388227..130388700	Peak	130388302	474	4.09746	2.08854e-05	krt8.S	0	LOC108709133	72621
NC_030727	130392278..130392662	Peak	130392367	385	3.94584	3.97607e-05	krt8.S	0	LOC108709133	68659
NC_030727	130394609..130394778	Peak	130394695	170	2.84005	0.00225531	krt8.S	0	LOC108709133	66543
NC_030727	130396442..130396761	Peak	130396674	320	4.73493	1.09564e-06	krt8.S	0	LOC108709133	64560
NC_030727	130699285..130699761	Peak	130699355	477	3.6816	0.000115887	LOC108709008	46165	LOC108709910	0
NC_030727	130702247..130702645	Peak	130702593	399	2.34515	0.00950966	LOC108709008	49127	LOC108709910	0
NC_030727	152077489..152077829	Peak	152077721	341	25.3351	6.5549e-142	LOC108710030	542950	trnas-aga	303989
NC_030728	4368545..4368926	Peak	4368631	382	4.53987	2.81445e-06	LOC108710558	8003	LOC108710739	103985
NC_030728	4370467..4370683	Peak	4370561	217	13.3407	6.70712e-41	LOC108710558	9925	LOC108710739	102228
NC_030728	4409546..4410038	Peak	4409611	493	17.3375	1.22658e-67	LOC108710558	49004	LOC108710739	62873
NC_030728	4434697..4435305	Peak	4434777	609	43.2682	0	LOC108710558	74155	LOC108710739	37606
NC_030728	4435624..4436029	Peak	4435937	406	2.02143	0.0216174	LOC108710558	75082	LOC108710739	36882
NC_030728	4437701..4437981	Peak	4437856	281	48.6713	0	LOC108710558	77159	LOC108710739	34930
NC_030728	4439093..4439513	Peak	4439207	421	66.5362	0	LOC108710558	78551	LOC108710739	33398
NC_030728	4464069..4464633	Peak	4464506	565	25.6238	4.14017e-145	LOC108710558	103527	LOC108710739	8278
NC_030728	4465099..4465717	Peak	4465210	619	52.276	0	LOC108710558	104557	LOC108710739	7194
NC_030728	4471114..4471275	Peak	4471190	162	31.2247	2.4604e-214	LOC108710558	110572	LOC108710739	1636
NC_030728	4473378..4473617	Peak	4473517	240	53.5449	0	LOC108710558	112836	LOC108710739	0
NC_030728	4481928..4482424	Peak	4482314	497	15.4269	5.39299e-54	LOC108710739	135	LOC108710183	7588
NC_030728	4482770..4483446	Peak	4482972	677	9.38153	3.2511e-21	LOC108710739	977	LOC108710183	6566
NC_030728	4498716..4499149	Peak	4498829	434	62.3937	0	LOC108710183	2033	LOC108710740	60773
NC_030728	4505653..4506011	Peak	4505917	359	50.7705	0	LOC108710183	8970	LOC108710740	53911
NC_030728	4506534..4507231	Peak	4506665	698	33.6675	8.65102e-249	LOC108710183	9851	LOC108710740	52691
NC_030728	12379166..12379576	Peak	12379278	411	34.8987	3.89084e-267	ntf3	3452	LOC108710811	0
NC_030728	15126807..15126997	Peak	15126897	191	2.00615	0.0224203	canx.S	0	LOC108710836	18704
NC_030728	21764617..21765021	Peak	21764937	405	26.3181	5.95261e-153	MGC81120	190236	LOC108710893	376914
NC_030728	88798561..88799236	Peak	88798693	676	7.43001	5.42949e-14	bmp7.2.L	83901	LOC108711357	42717
NC_030728	95237680..95237986	Peak	95237898	307	2.29865	0.0107624	LOC108711414	5485	LOC108711415	57363
NC_030728	99477249..99477443	Peak	99477347	195	2.044	0.0204767	LOC108710306	56992	LOC108711455	0
NC_030728	109385204..109385512	Peak	109385398	309	1.82361	0.0341053	uaca.L	33630	LOC108711514	0
NC_030728	120450347..120450568	Peak	120450442	222	3.30042	0.000482696	LOC100462920	0	ebf2.S	117262
NC_030728	131534561..131535033	Peak	131534969	473	2.00461	0.0225023	ilf3.L	0	LOC108710164	31087
NC_030728	132397032..132397356	Peak	132397122	325	8.83176	5.15221e-19	LOC108711704	9704	calr	0
NC_030728	132400259..132400691	Peak	132400328	433	1.91913	0.0274838	LOC108711704	12931	calr	0
NC_030728	132770051..132770373	Peak	132770246	323	1.78586	0.0370607	dnase2.L	21620	thibz.L	2572
NC_030728	143406236..143406513	Peak	143406403	278	5.14755	1.31952e-07	LOC108710533	20028	LOC108710534	16628
NC_030728	143406753..143407192	Peak	143407070	440	2.28226	0.0112369	LOC108710533	20545	LOC108710534	15949
NC_030729	3861203..3861575	Peak	3861313	373	7.0487	9.02956e-13	cnot4.L	4514	LOC108712550	3859
NC_030729	4809905..4810228	Peak	4809976	324	2.24456	0.0123983	LOC108712562	1900	LOC108712252	4120
NC_030729	54463876..54464188	Peak	54463949	313	3.20492	0.00067549	larp6.S	0	MGC80849	28546
NC_030729	82929092..82929464	Peak	82929212	373	16.7187	4.78604e-63	LOC108713131	11407	LOC108712365	36441
NC_030729	113581815..113582216	Peak	113581946	402	5.88102	2.03871e-09	hnrnph1.S	10214	ankhd1.S	14071
NC_030729	114099763..114100028	Peak	114099932	266	1.72377	0.0423745	hnrpa0	30926	LOC100302093	0
NC_030729	114100459..114100811	Peak	114100584	353	1.99178	0.0231974	hnrpa0	31622	LOC100302093	0
NC_030730	80684070..80684455	Peak	80684159	386	2.02809	0.0212753	LOC108714275	22550	MGC83421	0
NC_030730	95027969..95028360	Peak	95028067	392	2.79318	0.0026096	LOC108714382	4529	rpl5.L	0
NC_030730	109107328..109107653	Peak	109107440	326	65.2667	0	LOC108714487	618539	rgs18.L	206512
NC_030730	123559932..123560395	Peak	123560049	464	16.1335	7.41997e-59	LOC108713574	682339	LOC108714621	87275
NC_030730	143443952..143444416	Peak	143444352	465	2.4483	0.00717651	LOC108713595	994140	LOC108714734	7
NC_030731	1229562..1229803	Peak	1229677	242	2.20066	0.0138801	trnad-guc	81	trnad-guc	77
NC_030731	23649109..23649278	Peak	23649210	170	3.41772	0.000315738	pla2g15.S	39866	nfatc3.S	14360
NC_030731	23651989..23652413	Peak	23652295	425	1.89207	0.0292407	pla2g15.S	42746	nfatc3.S	11225
NC_030731	23652884..23653311	Peak	23652993	428	4.192	1.38252e-05	pla2g15.S	43641	nfatc3.S	10327
NC_030731	23659421..23659715	Peak	23659514	295	24.3477	3.06253e-131	pla2g15.S	50178	nfatc3.S	3923
NC_030731	33279970..33280410	Peak	33280068	441	45.6077	0	LOC108715384	253265	LOC108715385	394092
NC_030731	64999536..64999724	Peak	64999654	189	2.56177	0.00520704	LOC108715567	15648	rps8.S	0
NC_030731	79036509..79036899	Peak	79036632	391	1.8978	0.0288611	LOC108715668	113313	lmo4.1.L	448634
NC_030731	120953555..120953864	Peak	120953653	310	2.63365	0.00422366	pde12.S	5610	arf4	0
NC_030732	4391666..4392072	Peak	4391988	407	6.16109	3.61231e-10	fshr.L	0	lhcgr-A	205586
NC_030732	4392396..4393192	Peak	4392633	797	2.83529	0.00228924	fshr.L	0	lhcgr-A	204466
NC_030732	23120664..23121076	Peak	23120791	413	3.01501	0.00128487	LOC108716539	0	LOC108716543	3410
NC_030732	23123846..23124204	Peak	23123930	359	4.21018	1.27582e-05	LOC108716539	2479	LOC108716543	282
NC_030732	23124921..23125216	Peak	23125117	296	1.82415	0.0340647	LOC108716539	3554	LOC108716543	0
NC_030732	23183915..23184262	Peak	23184005	348	1.69824	0.0447314	LOC108716550	578	LOC108716542	0
NC_030732	23220545..23220843	Peak	23220736	299	3.10382	0.000955209	LOC108716553	0	LOC108716102	17374
NC_030732	23238413..23238660	Peak	23238531	248	1.70598	0.0440056	LOC108716102	0	LOC432208	30189
NC_030732	23239843..23240339	Peak	23239896	497	2.11574	0.0171834	LOC108716102	0	LOC432208	28510
NC_030732	43731662..43732116	Peak	43732028	455	1.70495	0.0441023	cox20.L	16239	hnrnpu	0
NC_030732	71043001..71043362	Peak	71043256	362	5.4656	2.30675e-08	LOC108716149	14261	LOC108716789	24996
NC_030732	71043899..71044281	Peak	71044050	383	2.8828	0.0019708	LOC108716149	15159	LOC108716789	24077
NC_030732	108203278..108203573	Peak	108203469	296	1.9464	0.0258036	eif5a.L	0	rpl22l1.L	8196
NC_030732	121597467..121597819	Peak	121597572	353	5.78322	3.66411e-09	LOC108717080	9770	cul3.L	8196
NC_030732	128311535..128311934	Peak	128311632	400	1.65504	0.048958	atp1b3.L	0	LOC108716230	34725
NC_030732	137706722..137707028	Peak	137706952	307	2.10552	0.0176232	adam17.L	21370	LOC108717177	0
NC_030732	146886040..146886395	Peak	146886194	356	1.87102	0.030671	LOC108717211	0	opn5.L	33619
NC_030732	151797908..151798390	Peak	151797998	483	1.74713	0.0403078	pinx1.L	0	sox7.L	40360
NC_030732	159053622..159053842	Peak	159053734	221	8.78845	7.58214e-19	LOC108716072	2056	LOC108716296	1047
NC_030733	6172220..6172865	Peak	6172310	646	1.87841	0.0301624	hist1h3g.L	13	hsp90ab1.S	23748
NC_030733	6197982..6198392	Peak	6198078	411	1.90793	0.0282001	hsp90ab1.S	0	slc35b2.L	14955
NC_030733	6200432..6200638	Peak	6200509	207	6.23364	2.27865e-10	hsp90ab1.S	0	slc35b2.L	12709
NC_030733	6201526..6201660	Peak	6201582	135	4.44854	4.32273e-06	hsp90ab1.S	0	slc35b2.L	11687
NC_030733	6770115..6770399	Peak	6770198	285	2.03012	0.021172	LOC108717640	8382	LOC108717645	0
NC_030733	6771978..6772339	Peak	6772054	362	4.55675	2.59751e-06	LOC108717643	1087	LOC108717648	0
NC_030733	6784842..6785445	Peak	6784922	604	2.60372	0.00461095	LOC108717644	1068	LOC108717647	0
NC_030733	6785634..6786136	Peak	6786049	503	1.94662	0.0257904	LOC108717644	1860	LOC108717647	0
NC_030733	36095828..36096463	Peak	36096380	636	2.10121	0.0178115	LOC108717818	126776	LOC108717404	0
NC_030733	46838377..46838584	Peak	46838457	208	5.9372	1.44968e-09	LOC108717875	7184	LOC108717413	116595
NC_030733	66921416..66921615	Peak	66921573	200	1.72392	0.042361	fut9.S	449143	LOC108717965	152117
NC_030733	72103924..72104147	Peak	72104073	224	1.66126	0.0483308	hmgn3.S	0	LOC108717992	10004
NC_030733	73754809..73755085	Peak	73754989	277	10.609	1.35272e-26	eef1a1.L	0	LOC108717996	12870
NC_030733	73756301..73756423	Peak	73756363	123	4.54957	2.68782e-06	eef1a1.L	0	LOC108717996	11532
NC_030733	73757005..73757307	Peak	73757172	303	3.0675	0.0010793	eef1a1.L	0	LOC108717996	10648
NC_030733	79735807..79735984	Peak	79735892	178	4.28332	9.20637e-06	LOC108717438	0	LOC108717369	0
NC_030733	79736655..79737026	Peak	79736772	372	4.01236	3.0058e-05	LOC108717438	0	LOC108717369	0
NC_030733	80781625..80782267	Peak	80782182	643	8.80189	6.72633e-19	LOC108718023	63023	LOC108718024	361771
NC_030733	80782740..80783139	Peak	80782831	400	9.09005	4.94988e-20	LOC108718023	64138	LOC108718024	360899
NC_030733	82795378..82795611	Peak	82795508	234	4.48916	3.57526e-06	b3gnt7.S	94181	ncl.S	0
NC_030733	82797196..82797355	Peak	82797275	160	4.24159	1.10973e-05	b3gnt7.S	95999	ncl.S	0
NC_030733	82798750..82799163	Peak	82798840	414	5.79269	3.46338e-09	b3gnt7.S	97553	ncl.S	0
NC_030733	82800817..82801136	Peak	82800934	320	1.71502	0.0431712	b3gnt7.S	99620	ncl.S	0
NC_030733	87376037..87376430	Peak	87376356	394	43.0685	0	xxylt1.L	0	LOC108718078	23381
NC_030733	103376583..103376890	Peak	103376692	308	18.7531	9.12606e-79	LOC496217	44265	LOC108718147	170802
NC_030733	110233657..110234115	Peak	110234031	459	1.67068	0.0473923	atpb-3	0	tfdp2.S	10499
NC_030733	118714979..118715294	Peak	118715242	316	1.74641	0.0403695	LOC108718238	27857	ywhaq.S	0
NC_030734	2686348..2686673	Peak	2686560	326	1.73243	0.0415989	LOC108718653	4869	LOC108718659	0
NC_030734	8112918..8113351	Peak	8112994	434	3.09761	0.000975424	LOC108718463	0	gars.L	39996
NC_030734	15540348..15540732	Peak	15540632	385	31.3831	1.72154e-216	gtpbp4.L	0	idi1.L	8978
NC_030734	37114953..37115323	Peak	37115055	371	2.2615	0.0118641	LOC108718872	93840	LOC108718873	222848
NC_030734	72065563..72065783	Peak	72065679	221	3.12375	0.000892821	LOC108719066	22512	LOC108718512	52531
NC_030734	99097590..99097822	Peak	99097743	233	1.9825	0.0237117	LOC108718539	9453	darmin.L	0
NC_030734	149075806..149076149	Peak	149076057	344	2.98759	0.00140593	ago2.S	33950	rplp1.L	0
NC_030735	1896958..1897605	Peak	1897495	648	3.55502	0.000188978	LOC108695529	5018	LOC108695579	0
NC_030735	1898048..1898592	Peak	1898139	545	3.13505	0.000859111	LOC108695579	0	LOC108695577	671
NC_030735	1900417..1900755	Peak	1900548	339	6.59588	2.11376e-11	LOC108695577	15	LOC108695576	0
NC_030735	1901156..1901784	Peak	1901251	629	4.83115	6.78734e-07	LOC108695576	0	LOC108695575	0
NC_030735	1902065..1902354	Peak	1902159	290	3.4947	0.000237302	LOC108695575	28	LOC108719649	2679
NC_030735	22032671..22032971	Peak	22032756	301	1.87858	0.0301511	LOC108719883	7015	rpp38.S	7662
NC_030735	23613648..23614273	Peak	23614154	626	2.38801	0.00847003	LOC108719891	0	LOC108719892	207769
NC_030735	25840142..25840464	Peak	25840336	323	3.34762	0.000407544	LOC108719675	0	LOC108719907	106627
NC_030735	29640739..29641057	Peak	29640947	319	2.41563	0.00785399	agr2	101990	ahr.S	54777
NC_030735	39365625..39365920	Peak	39365741	296	17.8569	1.27621e-71	LOC108719959	123540	LOC108719960	104304
NC_030735	43226294..43226907	Peak	43226407	614	16.7521	2.73148e-63	LOC108719982	62904	LOC108719983	20236
NC_030735	56755337..56755634	Peak	56755530	298	4.11343	1.9491e-05	LOC108720028	35020	ptpn3.S	23124
NC_030735	108514027..108514379	Peak	108514119	353	3.74139	9.1504e-05	pabpc1.L	0	ywhaz.L	43103
NC_030735	108527301..108527565	Peak	108527442	265	1.69085	0.0454324	pabpc1.L	0	ywhaz.L	29917
NC_030735	108534277..108534591	Peak	108534383	315	2.41725	0.00781917	pabpc1.L	0	ywhaz.L	22891
NC_030735	120777267..120777633	Peak	120777344	367	50.6393	0	LOC108695453	82956	LOC108695454	14802
NC_030735	124066086..124066445	Peak	124066362	360	2.61835	0.00441782	LOC108695459	20247	MGC114621	0
NC_030735	127104267..127104667	Peak	127104374	401	29.6187	4.28578e-193	LOC108695475	130272	LOC108695476	40799
NC_030735	127105234..127105581	Peak	127105491	348	12.6034	1.01156e-36	LOC108695475	131239	LOC108695476	39885
NC_030735	127106935..127107134	Peak	127107038	200	6.88637	2.86175e-12	LOC108695475	132940	LOC108695476	38332
NC_030735	127177191..127177460	Peak	127177306	270	3.829	6.43331e-05	LOC108695476	10087	LOC108719775	5667
NC_030735	127743363..127743659	Peak	127743563	297	6.64298	1.537e-11	LOC108695484	92037	LOC100493194.L	11724
NC_030736	1812834..1813459	Peak	1812956	626	4.63626	1.77384e-06	LOC108695999	9596	mxi1.L	0
NC_030736	7794813..7795409	Peak	7795312	597	1.87312	0.0305262	LOC108696061	0	mg:bb02e05	21163
NC_030736	19609762..19610165	Peak	19609849	404	41.898	0	LOC108696121	0	LOC108696122	78061
NC_030736	44723989..44724384	Peak	44724087	396	57.4993	0	LOC108695788	518308	grid1.L	0
NC_030736	59982518..59982702	Peak	59982592	185	6.22373	2.42738e-10	LOC108696369	48666	hspa8.L	0
NC_030736	59983721..59984118	Peak	59983805	398	3.07697	0.00104558	LOC108696369	49869	hspa8.L	0
NC_030736	59984409..59984995	Peak	59984565	587	2.9799	0.00144171	LOC108696369	50557	hspa8.L	0
NC_030736	59986402..59986724	Peak	59986472	323	3.30806	0.000469722	LOC108696369	52550	hspa8.L	0
NC_030736	66193260..66193614	Peak	66193496	355	9.00078	1.12057e-19	ets1.L	41280	LOC108696996	1608
NC_030736	73575079..73575267	Peak	73575180	189	2.08384	0.0185875	LOC108696438	7181	LOC108696439	2086
NC_030736	78322934..78323215	Peak	78323042	282	1.88572	0.0296666	LOC108696500	37486	sfxn4.S	5115
NC_030736	83753066..83753267	Peak	83753170	202	5.66352	7.41491e-09	pank4.L	2311	kbp	22728
NC_030736	86567588..86567926	Peak	86567644	339	10.9322	4.04209e-28	LOC108696556	52564	LOC108696557	97495
NC_030736	86585586..86586041	Peak	86585693	456	12.257	7.70432e-35	LOC108696556	70562	LOC108696557	79380
NC_030736	86587203..86587577	Peak	86587286	375	3.75963	8.50825e-05	LOC108696556	72179	LOC108696557	77844
NC_030736	86589022..86589589	Peak	86589133	568	5.1642	1.20734e-07	LOC108696556	73998	LOC108696557	75832
NC_030736	86965449..86965777	Peak	86965546	329	7.36044	9.16515e-14	LOC108696559	18978	dvl1.L	8151
NC_030736	87646044..87646381	Peak	87646135	338	9.78233	6.70413e-23	LOC108696563	11593	LOC108696569	17780
NC_030736	88676236..88676595	Peak	88676538	360	3.67695	0.000118022	LOC108696575	15772	ybx1.S	0
NC_030736	88677833..88678175	Peak	88677937	343	7.35725	9.38705e-14	LOC108696575	17369	ybx1.S	0
NC_030736	88681093..88681500	Peak	88681186	408	3.53476	0.000204071	LOC108696575	20629	ybx1.S	0
NC_030736	102772307..102772700	Peak	102772423	394	19.7708	2.65422e-87	lipe.L	50158	LOC108696710	141822
NC_030736	108320296..108320533	Peak	108320437	238	2.48402	0.00649538	LOC108695907	51635	otog.L	0
NC_030736	109069238..109069856	Peak	109069758	619	2.59332	0.00475271	snrnp70.L	0	LOC108696762	7441
NC_030736	109070465..109070669	Peak	109070555	205	1.70678	0.0439312	snrnp70.L	0	LOC108696762	6628
NC_030736	124295934..124296284	Peak	124296063	351	4.25412	1.04938e-05	LOC108696890	4593	LOC108696913	27612
NC_030736	126783049..126783419	Peak	126783138	371	5.0879	1.81024e-07	trnal-aag	0
NC_030737	3877646..3877956	Peak	3877748	311	1.80445	0.0355804	a2m.S	0	LOC108697913	32649
NC_030737	3883171..3883717	Peak	3883272	547	2.29794	0.0107825	a2m.S	0	LOC108697913	26888
NC_030737	3890288..3890459	Peak	3890364	172	2.33974	0.00964862	a2m.S	0	LOC108697913	20146
NC_030737	22339379..22339643	Peak	22339451	265	6.17626	3.28189e-10	LOC398189	0	LOC108697439	23375
NC_030737	22350819..22351429	Peak	22351351	611	2.11202	0.0173424	LOC398189	0	LOC108697439	11589
NC_030737	27164377..27164711	Peak	27164578	335	2.12157	0.0169369	LOC108697471	190681	LOC108697472	0
NC_030737	43678799..43679211	Peak	43678875	413	3.92967	4.25313e-05	hspa1l.S	0	LOC108697550	23704
NC_030737	43679912..43680239	Peak	43680100	328	4.63758	1.76259e-06	hspa1l.S	0	LOC108697550	22676
NC_030737	43680522..43680920	Peak	43680834	399	4.63036	1.82518e-06	hspa1l.S	0	LOC108697550	21995
NC_030737	43681805..43681973	Peak	43681880	169	5.57975	1.20431e-08	hspa1l.S	0	LOC108697550	20942
NC_030737	45291838..45292203	Peak	45291931	366	34.0475	2.20618e-254	LOC108697563	632865	LOC108697229	482670
NC_030737	61305012..61305340	Peak	61305098	329	4.39683	5.49204e-06	nadk.S	34044	LOC108697636	18245
NC_030737	61895077..61895411	Peak	61895180	335	2.15562	0.0155567	LOC108697641	18191	mxra8.S	6747
NC_030737	62188613..62188936	Peak	62188687	324	2.3758	0.00875536	LOC108697644	84918	LOC108697645	43783
NC_030737	62763932..62764235	Peak	62764022	304	3.85109	5.87977e-05	cdk11b.S	17634	LOC108697651	6737
NC_030737	62765095..62765518	Peak	62765193	424	8.27844	6.23986e-17	cdk11b.S	18797	LOC108697651	5454
NC_030737	62767335..62767520	Peak	62767412	186	2.48475	0.00648206	cdk11b.S	21037	LOC108697651	3452
NC_030737	63585676..63586024	Peak	63585974	349	6.33885	1.15743e-10	cldn19.S	43434	nsep1	0
NC_030737	63587544..63587836	Peak	63587627	293	13.5175	6.16442e-42	cldn19.S	45302	nsep1	0
NC_030737	63591027..63591412	Peak	63591124	386	10.3954	1.30127e-25	cldn19.S	48785	nsep1	0
NC_030737	64759766..64759933	Peak	64759840	168	1.74358	0.0406159	LOC108697670	0	LOC108697672	14594
NC_030737	72245948..72246488	Peak	72246014	541	1.8438	0.0326061	u2af2.S	0	epn2.S	30027
NC_030737	85400333..85400654	Peak	85400528	322	3.56777	0.000180014	padi2.S	0	sdhb.S	10357
NC_030738	1447883..1448165	Peak	1447971	283	1.77368	0.0380577	LOC108698120	1105	tubb4b.L	0
NC_030738	2480446..2480940	Peak	2480523	495	4.70382	1.27669e-06	glul.S	0	LOC108698161	16747
NC_030738	2857313..2857465	Peak	2857386	153	1.7086	0.0437621	LOC108698168	0	LOC108698169	0
NC_030738	21822761..21823094	Peak	21822834	334	2.9897	0.00139627	LOC108698327	8363	nono.L	0
NC_030738	21893041..21893244	Peak	21893139	204	2.24932	0.0122459	MGC69466.L	6155	gjb1.L	0
NC_030738	24021751..24022370	Peak	24021841	620	14.4609	1.07061e-47	zc4h2.L	66551	LOC108698363	3687
NC_030738	24026238..24026865	Peak	24026352	628	5.20521	9.68876e-08	zc4h2.L	71038	LOC108698363	0
NC_030738	24028304..24028980	Peak	24028412	677	9.71428	1.31043e-22	zc4h2.L	73104	LOC108698363	0
NC_030738	24035733..24036079	Peak	24035830	347	8.83764	4.88828e-19	zc4h2.L	80533	LOC108698363	0
NC_030738	24040883..24041265	Peak	24040975	383	8.06275	3.72988e-16	zc4h2.L	85683	LOC108698363	0
NC_030738	24043091..24043554	Peak	24043180	464	13.4252	2.1532e-41	zc4h2.L	87891	LOC108698363	0
NC_030738	24045664..24046274	Peak	24045749	611	6.18353	3.13413e-10	LOC108698363	2559	LOC108698366	8451
NC_030738	24048760..24049097	Peak	24048861	338	14.4894	7.06739e-48	LOC108698363	5655	LOC108698366	5628
NC_030738	24050591..24051165	Peak	24050682	575	13.0489	3.22486e-39	LOC108698363	7486	LOC108698366	3560
NC_030738	24058266..24058672	Peak	24058380	407	12.7787	1.07866e-37	LOC108698363	15161	LOC108698366	0
NC_030738	24060327..24060977	Peak	24060425	651	8.39448	2.33985e-17	LOC108698366	2025	LOC108698365	0
NC_030738	24062139..24062592	Peak	24062228	454	7.76141	4.19937e-15	LOC108698366	3837	LOC108698365	0
NC_030738	31054996..31055276	Peak	31055106	281	9.43889	1.8838e-21	LOC108698410	121715	LOC108698411	52260
NC_030738	34873070..34873487	Peak	34873185	418	15.5849	4.6068e-55	LOC108698421	360167	LOC108698422	81949
NC_030738	38209728..38210143	Peak	38209797	416	3.18407	0.000726097	slc25a5.L	0	ube2a.L	35153
NC_030738	38210688..38210968	Peak	38210913	281	3.31917	0.000451433	slc25a5.L	0	ube2a.L	34328
NC_030738	38211755..38211989	Peak	38211847	235	1.87356	0.0304955	slc25a5.L	0	ube2a.L	33307
NC_030738	69312968..69313307	Peak	69313055	340	24.5458	2.39979e-133	sav1.L	3171	nemf.L	0
NC_030738	96691054..96691281	Peak	96691187	228	2.9695	0.00149142	LOC108699283	129667	LOC108698987	72900
NC_030738	96755814..96756147	Peak	96755945	334	3.18884	0.00071422	LOC108699283	194427	LOC108698987	8034
NC_030738	96855639..96855822	Peak	96855731	184	1.73175	0.0416587	LOC108698987	90738	LOC108698988	18265
NC_030738	96905168..96905496	Peak	96905275	329	3.02088	0.00126019	LOC108698989	24360	rnu2	0
NC_030738	100055352..100055735	Peak	100055435	384	27.5463	2.45307e-167	LOC108699022	0	LOC108699023	6872
NC_030738	104277217..104277510	Peak	104277346	294	6.56311	2.63489e-11	LOC108699070	7269	LOC108699071	1044
NC_030738	107615652..107615931	Peak	107615865	280	1.6535	0.0491146	mrpl24.L	10016	hdgf.L	0
NC_030738	118088313..118088615	Peak	118088419	303	2.02808	0.021276	ilf2.L	0	npr1.L	8776
NC_030739	5485579..5485926	Peak	5485817	348	47.4067	0	acot2.S	74084	LOC108699739	0
NC_030739	5486426..5487109	Peak	5486539	684	75.1823	0	acot2.S	74931	LOC108699739	0
NC_030739	15454218..15454650	Peak	15454580	433	11.7265	4.65911e-32	MGC84280	10675	LOC108699790	52
NC_030739	15502130..15502455	Peak	15502238	326	23.861	3.89018e-126	LOC108699791	0	LOC108699792	18061
NC_030739	24718747..24719004	Peak	24718922	258	19.4891	6.7863e-85	gtf2a1.S	3449	LOC108700487	11239
NC_030739	27673028..27673276	Peak	27673102	249	1.75535	0.0395996	glul.L	0	arrdc1.S	8188
NC_030739	27674957..27675195	Peak	27675047	239	3.00607	0.00132325	glul.L	0	arrdc1.S	6269
NC_030739	32680274..32680548	Peak	32680338	275	1.80802	0.0353015	set.L	0	LOC108699942	15727
NC_030739	32683993..32684159	Peak	32684069	167	1.92167	0.0273235	set.L	0	LOC108699942	12116
NC_030739	32684625..32685060	Peak	32684731	436	3.8242	6.55996e-05	set.L	0	LOC108699942	11215
NC_030739	64301818..64302099	Peak	64301985	282	1.74142	0.0408054	hmgb3.S	0	mtnr1b	28130
NC_030739	66828588..66828936	Peak	66828670	349	39.3248	0	LOC108700144	701483	LOC108700145	579323
NC_030739	74330258..74330487	Peak	74330385	230	3.38354	0.000357792	LOC108700174	383241	LOC108700175	34870
NC_030739	77084616..77085004	Peak	77084878	389	2.73102	0.00315697	LOC108700198	34590	LOC108700199	0
NC_030740	1013751..1014019	Peak	1013937	269	2.08135	0.0187009	krt.S	0	terf2ip.L	6780
NC_030740	1014838..1014993	Peak	1014912	156	1.87314	0.0305242	krt.S	0	terf2ip.L	5806
NC_030740	1015479..1015852	Peak	1015768	374	2.8928	0.0019091	krt.S	0	terf2ip.L	4947
NC_030740	1100780..1100959	Peak	1100866	180	2.996	0.00136773	krt19.L	0	LOC108701974	8187
NC_030740	1101583..1101831	Peak	1101720	249	2.68289	0.00364943	krt19.L	0	LOC108701974	7315
NC_030740	1248756..1249033	Peak	1248951	278	2.29148	0.0109677	xk81a1.L	0	LOC108700758	20275
NC_030740	1250342..1250575	Peak	1250421	234	3.65142	0.000130399	xk81a1.L	0	LOC108700758	18733
NC_030740	1422271..1422621	Peak	1422371	351	2.24582	0.0123579	smarce1.L	0	ccr7.L	16823
NC_030740	2456625..2456880	Peak	2456786	256	1.74177	0.0407742	42sp43.L	4151	rpl19.L	0
NC_030740	21285192..21285504	Peak	21285263	313	3.26327	0.000550669	actg1.L	0	LOC108700984	144839
NC_030740	51367121..51367507	Peak	51367211	387	2.54765	0.00542251	LOC108701830	0	LOC108701288	4838
NC_030740	51617007..51617230	Peak	51617136	224	2.13862	0.0162332	LOC108701290	6037	tuba1a.S	0
NC_030740	51618199..51618464	Peak	51618357	266	1.71364	0.0432971	LOC108701290	7229	tuba1a.S	0
NC_030740	51651203..51651475	Peak	51651292	273	2.80192	0.00253996	LOC108701290	40233	tuba1a.S	0
NC_030740	67379596..67379820	Peak	67379681	225	7.70329	6.63051e-15	LOC108701379	1119	MGC53355	45629
NC_030740	68495100..68495420	Peak	68495302	321	1.745	0.0404929	kiaa1715.L	350882	LOC108701385	7839
NC_030740	76506992..76507285	Peak	76507189	294	2.16917	0.0150348	adarb1.L	87778	fam207a.L	0
NC_030740	79429107..79429297	Peak	79429251	191	4.10221	2.04613e-05	fzd7.L	57424	LOC108701457	6480
NC_030740	80839799..80840043	Peak	80839908	245	1.67316	0.0471477	eef1b2.L	0	LOC108701465	9887
NC_030740	80841288..80841462	Peak	80841381	175	1.87463	0.0304218	eef1b2.L	0	LOC108701465	8468
NC_030740	83720391..83720702	Peak	83720492	312	27.079	8.70085e-162	LOC108701492	5081	stat1.L	5840
NC_030740	84598321..84598695	Peak	84598419	375	2.11571	0.0171847	hspe1.L	14651	actb.L	0
NC_030740	96456310..96456470	Peak	96456354	161	1.76926	0.0384251	LOC108701562	48188	zfand2a.L	16746
NC_030740	106907098..106907513	Peak	106907410	416	49.5872	0	lcmt1.L	0	LOC108702061	57871
NC_030740	106908039..106908633	Peak	106908146	595	37.9709	0	lcmt1.L	0	LOC108702061	56751
NC_030740	107852349..107852709	Peak	107852611	361	58.7224	0	LOC108701654	110269	LOC108701655	0
NC_030740	107853347..107854004	Peak	107853459	658	37.7243	0	LOC108701654	111267	LOC108701655	0
NC_030740	110240649..110241055	Peak	110240982	407	2.08282	0.0186339	rpl3l.L	5338	rps2.L	0
NC_030740	117372296..117372571	Peak	117372424	276	4.06149	2.43798e-05	LOC108701747	16105	MGC84267	0
NC_030741	876524..876952	Peak	876612	429	3.61886	0.000147953	krt.L	0	LOC108702470	5567
NC_030741	877576..877812	Peak	877699	237	7.28964	1.55393e-13	krt.L	0	LOC108702470	4707
NC_030741	878645..878823	Peak	878769	179	9.74104	1.00736e-22	krt.L	0	LOC108702470	3696
NC_030741	879075..879590	Peak	879501	516	10.6276	1.10831e-26	krt.L	0	LOC108702470	2929
NC_030741	1089023..1089531	Peak	1089108	509	4.51632	3.14624e-06	krt12.L	0	xak-c.S	7583
NC_030741	15367509..15367903	Peak	15367599	395	1.6928	0.0452465	LOC108702644	15255	vapb.L	0
NC_030741	46706761..46706924	Peak	46706841	164	3.17218	0.000756499	LOC108702925	0	LOC108702926	20165
NC_030741	46707527..46708134	Peak	46708049	608	1.90454	0.0284198	LOC108702925	0	LOC108702926	18955
NC_030741	46709145..46709705	Peak	46709249	561	2.8057	0.00251035	LOC108702925	0	LOC108702926	17384
NC_030741	46965868..46966176	Peak	46966071	309	1.82673	0.0338699	LOC108702930	17008	LOC108702929	0
NC_030741	76210636..76210991	Peak	76210750	356	4.00872	3.05242e-05	LOC108703085	13378	LOC108703086	0
NC_030741	98424574..98424847	Peak	98424772	274	2.41992	0.00776189	LOC108703223	6865	LOC108703225	0
